# Supplementary material for: Bacterial Endosymbiosis in a Chordate Host: Long-Term Co-Evolution and Conservation of Secondary Metabolism
Source: PLoS One. 2013 Dec 4;8(12):e80822. doi: 10.1371/journal.pone.0080822 (PMC3851785; doi:10.1371/journal.pone.0080822)
Supplement: Table S1 — Accession numbers of genomes used to construct Figure 9 . (12K XLSX). (XLSX) [file pone.0080822.s001.xlsx]

## Sheet: Sheet1
Strain	Accession number
Anaplasma centrale Israel	NC_013532
Anaplasma marginale Florida	NC_012026
Anaplasma marginale St. Maries	NC_004842
Anaplasma phagocytophilum HZ	NC_007797
Blattabacterium sp. (Blaberus giganteus)	NC_017924
Blattabacterium sp. Bge	NC_013454
Blattabacterium sp. BPLAN	NC_013418
Blattabacterium sp. Cpu	NC_016621
Blattabacterium sp. MADAR	NC_016146
Buchnera aphidicola (Cinara tujafilina)	NC_015662
Buchnera aphidicola 5A	NC_011833
Buchnera aphidicola Ak	NC_017256
Buchnera aphidicola APS	NC_002528
Buchnera aphidicola BCc	NC_008513
Buchnera aphidicola Bp	NC_004545
Buchnera aphidicola JF98	NC_017254
Buchnera aphidicola JF99	NC_017253
Buchnera aphidicola LL01	NC_017255
Buchnera aphidicola LSR1	NZ_ACFK01000001
Buchnera aphidicola Sg	NC_004061
Buchnera aphidicola TLW03	NC_017252
Buchnera aphidicola Tuc7	NC_011834
Buchnera aphidicola Ua	NC_017259
Ca. Baumannia cicadellinicola Hc	NC_007984
Ca. Blochmannia floridanus	NC_005061
Ca. Blochmannia pennsylvanicus BPEN	NC_007292
Ca. Blochmannia vafer BVAF	NC_014909
Ca. Carsonella ruddii HC isolate Thao2000	CP003543
Ca. Carsonella ruddii PV	NC_008512
Ca. Hamiltonella defensa 5AT	NC_012751
Ca. Hodgkinia cicadicola Dsem	NC_012960
Ca. Moranella endobia PCIT	NC_015735
Ca. Portiera aleyrodidarum BT-B-HRs	NC_018677
Ca. Riesia pediculicola USDA	NC_014109
Ca. Sulcia muelleri CARI	NC_014499
Ca. Sulcia muelleri DMIN	NC_014004
Ca. Sulcia muelleri SMDSEM	NC_013123
Ca. Tremblaya princeps PCIT	NC_015736
Ca. Tremblaya princeps PCVAL	NC_017293
Ca. Uzinura diaspidicola ASNER	CP003263
Ca. Zinderia insecticola CARI	NC_014497
Ehrlichia canis Jake	NC_007354
Ehrlichia chaffeensis Arkansas	NC_007799
Ehrlichia ruminantium Gardel	NC_006831
Ehrlichia ruminantium Welgevonden	NC_006832
Mycobacterium leprae TN	NC_002677
Mycoplasma genitalium G37	NC_000908
Neorickettsia risticii Illinois	NC_013009
Neorickettsia sennetsu Miyayama	NC_007798
Nostoc azollae'	CP002059
Orientia tsutsugamushi Boryong	NC_009488
Orientia tsutsugamushi Ikeda	NC_010793
Rickettsia africae ESF-5	NC_012633
Rickettsia akari Hartford	NC_009881
Rickettsia amblyommii GAT-30V	NC_017028
Rickettsia australis Cutlack	NC_017058
Rickettsia bellii OSU 85-389	NC_009883
Rickettsia bellii RML369-C	NC_007940
Rickettsia canadensis CA410	NC_016929
Rickettsia canadensis McKiel	NC_009879
Rickettsia conorii Malish 7	NC_003103
Rickettsia felis URRWXCal2	NC_007109
Rickettsia heilongjiangensis 54	NC_015866
Rickettsia helvetica C9P9	NZ_CM001467
Rickettsia massiliae AZT80	NC_016931
Rickettsia massiliae MTU5	NC_009900
Rickettsia montanensis OSU 85-930	NC_017043
Rickettsia parkeri Portsmouth	NC_017044
Rickettsia peacockii Rustic	NC_012730
Rickettsia philipii 364D	NC_016930
Rickettsia prowazekii BuV67-CWPP	NC_017056
Rickettsia prowazekii Chernikova	NC_017049
Rickettsia prowazekii Dachau	NC_017051
Rickettsia prowazekii GvV257	NC_017048
Rickettsia prowazekii Katsinyian	NC_017050
Rickettsia prowazekii Rp22	NC_017560
Rickettsia prowazekii RpGvF24	NC_017057
Rickettsia rhipicephali 3-7-female6-CWPP	NC_017042
Rickettsia rickettsii 'Sheila Smith'	NC_009882
Rickettsia rickettsii Arizona	NC_016909
Rickettsia rickettsii Brazil	NC_016913
Rickettsia rickettsii Colombia	NC_016908
Rickettsia rickettsii Hauke	NC_016911
Rickettsia rickettsii Hino	NC_016914
Rickettsia rickettsii Hlp#2	NC_016915
Rickettsia rickettsii Iowa	NC_010263
Rickettsia slovaca 13-B	NC_016639
Rickettsia slovaca D-CWPP	NC_017065
Rickettsia typhi B9991CWPP	NC_017062
Rickettsia typhi TH1527	NC_017066
Rickettsia typhi Wilmington	NC_006142
Serratia symbiotica 'Cinara cedri'	NC_016632
Sodalis glossinidius 'morsitans'	NC_007712
Wigglesworthia glossinidia (Glossina brevipalpis)	NC_004344
Wigglesworthia glossinidia (Glossina morsitans)	NC_016893
Wolbachia sp. (Culex quinquefasciatus Pel)	NC_010981
Wolbachia sp. (Drosophila melanogaster)	NC_002978
Wolbachia sp. (Onchocerca ochengi)	NC_018267
Wolbachia sp. TRS	NC_006833
Wolbachia sp. wRi	NC_012416
