# Supplementary material for: Bacterial Endosymbiosis in a Chordate Host: Long-Term Co-Evolution and Conservation of Secondary Metabolism
Source: PLoS One. 2013 Dec 4;8(12):e80822. doi: 10.1371/journal.pone.0080822 (PMC3851785; doi:10.1371/journal.pone.0080822)
Supplement: Table S2 — Calculated p values in pairwise comparisons of nucleotide composition parameters (GC%, GC2, GC4, CAI) in putative contigs of Ca. X. pacificiensis, resulting from ANOVA followed by TukeyHSD analysis. (67K XLSX). (XLSX) [file pone.0080822.s002.xlsx]

## Sheet: GC%
	Contig1	Contig15	Contig16	Contig17	Contig18	Contig2	Contig4	Contig5	Contig6	Contig7
Contig1		0.477757	0.0009671	0.521835	0.999999	1	0.288151	0.563756	0.880826	0.419639
Contig15	0.477757		1.9e-06	0.997762	1	0.975616	0.998905	0.988476	1	1
Contig16	0.0009671	1.9e-06		0.0007083	0.979416	0.570059	1.09e-05	0.0046706	0.0051294	1.3e-06
Contig17	0.521835	0.997762	0.0007083		0.999999	0.855115	1	0.999999	0.999981	0.998498
Contig18	0.999999	1	0.979416	0.999999		0.999998	1	0.999984	1	1
Contig2	1	0.975616	0.570059	0.855115	0.999998		0.854654	0.799561	0.977928	0.969626
Contig4	0.288151	0.998905	1.09e-05	1	1	0.854654		0.999948	0.999999	0.999388
Contig5	0.563756	0.988476	0.0046706	0.999999	0.999984	0.799561	0.999948		0.999313	0.990879
Contig6	0.880826	1	0.0051294	0.999981	1	0.977928	0.999999	0.999313		1
Contig7	0.419639	1	1.3e-06	0.998498	1	0.969626	0.999388	0.990879	1

## Sheet: GC2
	Contig1	Contig15	Contig16	Contig17	Contig18	Contig2	Contig4	Contig5	Contig6	Contig7
Contig1		0.986104	0.0924809	0.99998	0.955932	0.99974	0.999999	0.820496	0.999899	0.997826
Contig15	0.986104		0.0183781	1	0.90058	0.979081	0.988784	0.980653	0.980124	1
Contig16	0.0924809	0.0183781		0.541475	0.999401	0.996858	0.750169	0.105446	0.980718	0.0349023
Contig17	0.99998	1	0.541475		0.930855	0.99788	0.999799	0.989346	0.998718	1
Contig18	0.955932	0.90058	0.999401	0.930855		0.991892	0.97452	0.709821	0.987642	0.916084
Contig2	0.99974	0.979081	0.996858	0.99788	0.991892		0.999998	0.772225	1	0.99015
Contig4	0.999999	0.988784	0.750169	0.999799	0.97452	0.999998		0.807643	1	0.996811
Contig5	0.820496	0.980653	0.105446	0.989346	0.709821	0.772225	0.807643		0.773276	0.965402
Contig6	0.999899	0.980124	0.980718	0.998718	0.987642	1	1	0.773276		0.99162
Contig7	0.997826	1	0.0349023	1	0.916084	0.99015	0.996811	0.965402	0.99162

## Sheet: GC4
	Contig1	Contig15	Contig16	Contig17	Contig18	Contig2	Contig4	Contig5	Contig6	Contig7
Contig1		0.999866	0.876281	0.378795	0.80826	0.999995	0.933879	0.994577	0.264242	1
Contig15	0.999866		0.707674	0.680848	0.86707	0.999589	0.997672	0.999675	0.563659	1
Contig16	0.876281	0.707674		0.0776481	0.629267	0.999996	0.381011	0.84805	0.0440595	0.874424
Contig17	0.378795	0.680848	0.0776481		0.996765	0.630489	0.984545	0.999429	1	0.543885
Contig18	0.80826	0.86707	0.629267	0.996765		0.775481	0.949594	0.972401	0.997599	0.835612
Contig2	0.999995	0.999589	0.999996	0.630489	0.775481		0.974344	0.990582	0.549786	0.999966
Contig4	0.933879	0.997672	0.381011	0.984545	0.949594	0.974344		1	0.967592	0.984467
Contig5	0.994577	0.999675	0.84805	0.999429	0.972401	0.990582	1		0.998593	0.998242
Contig6	0.264242	0.563659	0.0440595	1	0.997599	0.549786	0.967592	0.998593		0.422912
Contig7	1	1	0.874424	0.543885	0.835612	0.999966	0.984467	0.998242	0.422912

## Sheet: CAI
	Contig1	Contig15	Contig16	Contig17	Contig18	Contig2	Contig4	Contig5	Contig6	Contig7
Contig1		0.999775	0.0001985	0.555009	0.038642	0.999521	0.0135358	0.804906	0.0729908	0.999525
Contig15	0.999775		0.0002482	0.838272	0.0577479	0.993287	0.125343	0.939565	0.252861	1
Contig16	0.0001985	0.0002482		0.0003598	0.001762	0.808043	0	0.0095838	2.8e-06	0.0001923
Contig17	0.555009	0.838272	0.0003598		0.277636	0.599419	0.999952	1	0.999651	0.853353
Contig18	0.038642	0.0577479	0.001762	0.277636		0.0302227	0.361938	0.331371	0.446524	0.059554
Contig2	0.999521	0.993287	0.808043	0.599419	0.0302227		0.153664	0.737384	0.189269	0.991664
Contig4	0.0135358	0.125343	0	0.999952	0.361938	0.153664		0.999997	1	0.137907
Contig5	0.804906	0.939565	0.0095838	1	0.331371	0.737384	0.999997		0.999952	0.94604
Contig6	0.0729908	0.252861	2.8e-06	0.999651	0.446524	0.189269	1	0.999952		0.26939
Contig7	0.999525	1	0.0001923	0.853353	0.059554	0.991664	0.137907	0.94604	0.26939
