# Supplementary material for: Bacterial Endosymbiosis in a Chordate Host: Long-Term Co-Evolution and Conservation of Secondary Metabolism
Source: PLoS One. 2013 Dec 4;8(12):e80822. doi: 10.1371/journal.pone.0080822 (PMC3851785; doi:10.1371/journal.pone.0080822)
Supplement: Text S2 — Perl source code for sam_remove_unaligned.pl. (1.0K PL). (PL) [file pone.0080822.s004.pl]

#!/usr/bin/perl

# Program to remove unaligned reads from a .sam
# USAGE: sam_remove_unaligned.pl <input .sam file> <output sam>

use strict;
use warnings;

my $input_sam = $ARGV[0];
my $output_file = $ARGV[1];

open (INPUT, "<$input_sam") or die "\nCouldn't open $input_sam\n";
open (OUTPUT, ">$output_file") or die "\nCouldn't open $output_file\n";

my $in_alignment_section = 0;
while (<INPUT>)
{
	my $line = $_;
	chomp $line;
	
	# Look for start of alignment section, preceded by a '@PG' record
	if ( substr( $line, 0, 3 ) eq '@PG' )
	{
		$in_alignment_section = 1;
		print OUTPUT "$line\n";
		next;
	} elsif ( substr( $line, 0, 3 ) eq '@CO' ) # Ignore comment lines and record read names if not aligned
	{
		print OUTPUT "$line\n";
		next;
	} elsif ( $in_alignment_section == 1 ) {
		my @linearray = split ("\t", $line);
		# Check if position assigned
		if ( $linearray[3] == 0 )
		{
			next;
		} else {
			print OUTPUT "$line\n";
		}
	} else {
		print OUTPUT "$line\n";
	}
}
close INPUT;
close OUTPUT;
