# Supplementary material for: Bacterial Endosymbiosis in a Chordate Host: Long-Term Co-Evolution and Conservation of Secondary Metabolism
Source: PLoS One. 2013 Dec 4;8(12):e80822. doi: 10.1371/journal.pone.0080822 (PMC3851785; doi:10.1371/journal.pone.0080822)
Supplement: Text S3 — VCF file of the variants called by Samtools from the Illumina read alignment to the Ca. E. faulkneri L5 assembly. (19K VCF). (VCF) [file pone.0080822.s005.vcf]

##fileformat=VCFv4.1
##samtoolsVersion=0.1.19+
##reference=file://EF_L5_3_whole_genome.txt
##contig=<ID=E11-033_origin_first_part,length=1518636>
##INFO=<ID=DP,Number=1,Type=Integer,Description="Raw read depth">
##INFO=<ID=DP4,Number=4,Type=Integer,Description="# high-quality ref-forward bases, ref-reverse, alt-forward and alt-reverse bases">
##INFO=<ID=MQ,Number=1,Type=Integer,Description="Root-mean-square mapping quality of covering reads">
##INFO=<ID=FQ,Number=1,Type=Float,Description="Phred probability of all samples being the same">
##INFO=<ID=AF1,Number=1,Type=Float,Description="Max-likelihood estimate of the first ALT allele frequency (assuming HWE)">
##INFO=<ID=AC1,Number=1,Type=Float,Description="Max-likelihood estimate of the first ALT allele count (no HWE assumption)">
##INFO=<ID=AN,Number=1,Type=Integer,Description="Total number of alleles in called genotypes">
##INFO=<ID=IS,Number=2,Type=Float,Description="Maximum number of reads supporting an indel and fraction of indel reads">
##INFO=<ID=AC,Number=A,Type=Integer,Description="Allele count in genotypes for each ALT allele, in the same order as listed">
##INFO=<ID=G3,Number=3,Type=Float,Description="ML estimate of genotype frequencies">
##INFO=<ID=HWE,Number=1,Type=Float,Description="Chi^2 based HWE test P-value based on G3">
##INFO=<ID=CLR,Number=1,Type=Integer,Description="Log ratio of genotype likelihoods with and without the constraint">
##INFO=<ID=UGT,Number=1,Type=String,Description="The most probable unconstrained genotype configuration in the trio">
##INFO=<ID=CGT,Number=1,Type=String,Description="The most probable constrained genotype configuration in the trio">
##INFO=<ID=PV4,Number=4,Type=Float,Description="P-values for strand bias, baseQ bias, mapQ bias and tail distance bias">
##INFO=<ID=INDEL,Number=0,Type=Flag,Description="Indicates that the variant is an INDEL.">
##INFO=<ID=PC2,Number=2,Type=Integer,Description="Phred probability of the nonRef allele frequency in group1 samples being larger (,smaller) than in group2.">
##INFO=<ID=PCHI2,Number=1,Type=Float,Description="Posterior weighted chi^2 P-value for testing the association between group1 and group2 samples.">
##INFO=<ID=QCHI2,Number=1,Type=Integer,Description="Phred scaled PCHI2.">
##INFO=<ID=PR,Number=1,Type=Integer,Description="# permutations yielding a smaller PCHI2.">
##INFO=<ID=QBD,Number=1,Type=Float,Description="Quality by Depth: QUAL/#reads">
##INFO=<ID=RPB,Number=1,Type=Float,Description="Read Position Bias">
##INFO=<ID=MDV,Number=1,Type=Integer,Description="Maximum number of high-quality nonRef reads in samples">
##INFO=<ID=VDB,Number=1,Type=Float,Description="Variant Distance Bias (v2) for filtering splice-site artefacts in RNA-seq data. Note: this version may be broken.">
##FORMAT=<ID=GT,Number=1,Type=String,Description="Genotype">
##FORMAT=<ID=GQ,Number=1,Type=Integer,Description="Genotype Quality">
##FORMAT=<ID=GL,Number=3,Type=Float,Description="Likelihoods for RR,RA,AA genotypes (R=ref,A=alt)">
##FORMAT=<ID=DP,Number=1,Type=Integer,Description="# high-quality bases">
##FORMAT=<ID=DV,Number=1,Type=Integer,Description="# high-quality non-reference bases">
##FORMAT=<ID=SP,Number=1,Type=Integer,Description="Phred-scaled strand bias P-value">
##FORMAT=<ID=PL,Number=G,Type=Integer,Description="List of Phred-scaled genotype likelihoods">
#CHROM	POS	ID	REF	ALT	QUAL	FILTER	INFO	FORMAT	EF_L5_aligned_only.sorted.bam
E11-033_origin_first_part	2	.	T	G	49.3	.	DP=5;VDB=6.148708e-03;AF1=1;AC1=2;DP4=0,0,5,0;MQ=24;FQ=-42	GT:PL:GQ	1/1:82,15,0:27
E11-033_origin_first_part	5	.	C	T	37	.	DP=6;VDB=6.148708e-03;RPB=8.217058e-01;AF1=0.5016;AC1=1;DP4=1,0,5,0;MQ=28;FQ=-6.18;PV4=1,1,0,1	GT:PL:GQ	0/1:67,0,22:25
E11-033_origin_first_part	5	.	C	CAAATTTTATC	41.7	.	INDEL;IS=5,0.833333;DP=6;VDB=6.148708e-03;AF1=1;AC1=2;DP4=0,0,5,0;MQ=24;FQ=-49.5	GT:PL:GQ	1/1:82,15,0:27
E11-033_origin_first_part	21267	.	G	T	4.77	.	DP=96;VDB=1.206574e-02;RPB=1.109423e+00;AF1=0.4999;AC1=1;DP4=20,66,5,5;MQ=42;FQ=6.99;PV4=0.12,1,1,1	GT:PL:GQ	0/1:33,0,255:33
E11-033_origin_first_part	27624	.	A	T	55	.	DP=61;VDB=6.387850e-03;RPB=-2.980479e+00;AF1=0.5;AC1=1;DP4=27,26,4,4;MQ=42;FQ=58;PV4=1,1,1,0.007	GT:PL:GQ	0/1:85,0,255:88
E11-033_origin_first_part	29481	.	G	T	53	.	DP=107;VDB=3.003898e-03;RPB=-1.981529e+00;AF1=0.5;AC1=1;DP4=62,31,8,6;MQ=42;FQ=56;PV4=0.55,1,1,1	GT:PL:GQ	0/1:83,0,255:86
E11-033_origin_first_part	33126	.	A	T	3.01	.	DP=78;VDB=9.575251e-02;RPB=4.257101e-01;AF1=0.4997;AC1=1;DP4=39,30,5,3;MQ=42;FQ=4.77;PV4=1,0.032,1,1	GT:PL:GQ	0/1:30,0,255:28
E11-033_origin_first_part	62548	.	G	T	200	.	DP=91;VDB=9.137411e-03;RPB=-1.954592e+00;AF1=0.5;AC1=1;DP4=38,32,12,9;MQ=42;FQ=203;PV4=1,1,1,1	GT:PL:GQ	0/1:230,0,255:99
E11-033_origin_first_part	89684	.	A	T	8.64	.	DP=40;VDB=6.148712e-03;RPB=-1.554044e+00;AF1=0.5;AC1=1;DP4=29,6,5,0;MQ=42;FQ=11.3;PV4=1,1,1,1	GT:PL:GQ	0/1:38,0,255:40
E11-033_origin_first_part	118237	.	T	C	3.54	.	DP=92;VDB=3.043192e-01;RPB=-2.734644e+00;AF1=0.4998;AC1=1;DP4=21,24,33,13;MQ=30;FQ=5.47;PV4=0.019,0.08,1.7e-49,1	GT:PL:GQ	0/1:31,0,255:30
E11-033_origin_first_part	119443	.	N	A	222	.	DP=72;VDB=4.399843e-01;AF1=1;AC1=2;DP4=0,0,35,37;MQ=42;FQ=-244	GT:PL:GQ	1/1:255,217,0:99
E11-033_origin_first_part	120910	.	T	G	40	.	DP=79;VDB=1.980664e-01;RPB=-2.298054e+00;AF1=0.5;AC1=1;DP4=41,16,14,7;MQ=33;FQ=43;PV4=0.78,0.05,0.001,1	GT:PL:GQ	0/1:70,0,255:73
E11-033_origin_first_part	120911	.	T	C	40	.	DP=79;VDB=2.000306e-01;RPB=-2.252994e+00;AF1=0.5;AC1=1;DP4=41,16,14,7;MQ=33;FQ=43;PV4=0.78,0.05,0.001,1	GT:PL:GQ	0/1:70,0,255:73
E11-033_origin_first_part	121013	.	T	G	225	.	DP=147;VDB=3.658914e-01;RPB=3.575289e+00;AF1=0.5;AC1=1;DP4=30,32,31,54;MQ=33;FQ=225;PV4=0.18,0.014,4.7e-11,0.0052	GT:PL:GQ	0/1:255,0,255:99
E11-033_origin_first_part	121031	.	T	C	126	.	DP=157;VDB=1.342246e-01;RPB=3.415009e+00;AF1=0.5;AC1=1;DP4=54,32,15,54;MQ=34;FQ=129;PV4=3.3e-07,1,2.5e-37,1	GT:PL:GQ	0/1:156,0,255:99
E11-033_origin_first_part	121032	.	A	C	119	.	DP=156;VDB=1.377271e-01;RPB=3.978326e+00;AF1=0.5;AC1=1;DP4=56,35,13,49;MQ=34;FQ=122;PV4=6.1e-07,1,5.7e-21,1	GT:PL:GQ	0/1:149,0,255:99
E11-033_origin_first_part	121053	.	T	G	3.54	.	DP=124;VDB=3.093475e-01;RPB=2.710909e+00;AF1=0.4998;AC1=1;DP4=40,31,8,44;MQ=33;FQ=5.47;PV4=4.9e-06,0.02,1.1e-61,0.0046	GT:PL:GQ	0/1:31,0,255:30
E11-033_origin_first_part	121470	.	G	T	19.1	.	DP=212;VDB=4.690160e-01;RPB=9.966274e-01;AF1=0.5;AC1=1;DP4=42,35,102,12;MQ=25;FQ=22;PV4=5.4e-08,0.021,3.7e-31,0.011	GT:PL:GQ	0/1:49,0,255:52
E11-033_origin_first_part	121493	.	C	G	43	.	DP=253;VDB=6.431350e-03;RPB=4.453752e-01;AF1=0.5;AC1=1;DP4=47,37,118,19;MQ=27;FQ=46;PV4=1.1e-06,1,2.8e-53,1	GT:PL:GQ	0/1:73,0,255:76
E11-033_origin_first_part	121503	.	T	C	28	.	DP=288;VDB=1.154815e-01;RPB=-2.489724e+00;AF1=0.5;AC1=1;DP4=69,40,143,33;MQ=25;FQ=31;PV4=0.0012,0.017,2.4e-47,1	GT:PL:GQ	0/1:58,0,255:61
E11-033_origin_first_part	121515	.	G	C	47	.	DP=295;VDB=3.567173e-03;RPB=-1.146914e+00;AF1=0.5;AC1=1;DP4=62,39,128,42;MQ=25;FQ=50;PV4=0.02,1,4.4e-42,1	GT:PL:GQ	0/1:77,0,255:80
E11-033_origin_first_part	121559	.	T	G	5.46	.	DP=318;VDB=1.310394e-01;RPB=4.607176e-01;AF1=0.4999;AC1=1;DP4=57,20,113,108;MQ=23;FQ=7.8;PV4=0.00049,0.087,1.5e-65,0.0092	GT:PL:GQ	0/1:34,0,224:34
E11-033_origin_first_part	121606	.	T	A	222	.	DP=289;VDB=5.234077e-01;AF1=1;AC1=2;DP4=0,0,66,213;MQ=22;FQ=-282	GT:PL:GQ	1/1:255,255,0:99
E11-033_origin_first_part	122345	.	A	G	222	.	DP=77;VDB=2.400343e-02;RPB=-1.501244e+00;AF1=1;AC1=2;DP4=0,1,37,37;MQ=42;FQ=-213;PV4=1,1,1,1	GT:PL:GQ	1/1:255,186,0:99
E11-033_origin_first_part	122534	.	A	G	222	.	DP=64;VDB=5.949320e-03;AF1=1;AC1=2;DP4=0,0,38,24;MQ=42;FQ=-214	GT:PL:GQ	1/1:255,187,0:99
E11-033_origin_first_part	122914	.	A	C	222	.	DP=72;VDB=7.102851e-02;AF1=1;AC1=2;DP4=0,0,41,29;MQ=42;FQ=-238	GT:PL:GQ	1/1:255,211,0:99
E11-033_origin_first_part	138099	.	A	T	20	.	DP=43;VDB=7.361805e-03;RPB=-2.365874e+00;AF1=0.5;AC1=1;DP4=20,17,6,0;MQ=42;FQ=23;PV4=0.066,1,1,0.002	GT:PL:GQ	0/1:50,0,255:53
E11-033_origin_first_part	152035	.	T	A	37	.	DP=84;VDB=3.320089e-02;RPB=2.962734e+00;AF1=0.5;AC1=1;DP4=36,38,5,5;MQ=42;FQ=40;PV4=1,1,1,1	GT:PL:GQ	0/1:67,0,255:70
E11-033_origin_first_part	171080	.	G	T	57	.	DP=77;VDB=8.507452e-02;RPB=-1.265297e+00;AF1=0.5;AC1=1;DP4=34,33,5,5;MQ=42;FQ=60;PV4=1,1,1,1	GT:PL:GQ	0/1:87,0,255:90
E11-033_origin_first_part	201588	.	ACCCCCCC	ACCCCCCCC	14.6	.	INDEL;IS=15,0.340909;DP=44;VDB=3.117377e-01;AF1=0.5;AC1=1;DP4=13,11,7,9;MQ=42;FQ=17.5;PV4=0.75,1,1,0.35	GT:PL:GQ	0/1:52,0,77:55
E11-033_origin_first_part	201946	.	T	A	4.77	.	DP=88;VDB=1.384907e-01;RPB=-1.807803e+00;AF1=0.4999;AC1=1;DP4=40,38,6,4;MQ=42;FQ=6.99;PV4=0.74,1,1,1	GT:PL:GQ	0/1:33,0,255:33
E11-033_origin_first_part	206534	.	A	T	32	.	DP=69;VDB=4.726383e-02;RPB=-1.283874e+00;AF1=0.5;AC1=1;DP4=30,31,4,4;MQ=42;FQ=35;PV4=1,1,0,0.48	GT:PL:GQ	0/1:62,0,255:65
E11-033_origin_first_part	264547	.	G	C	10.4	.	DP=71;VDB=2.619251e-04;RPB=4.206755e+00;AF1=0.5;AC1=1;DP4=41,20,10,0;MQ=42;FQ=13.2;PV4=0.053,1,1,0.00049	GT:PL:GQ	0/1:40,0,255:42
E11-033_origin_first_part	289026	.	T	C	67	.	DP=90;VDB=1.526797e-01;RPB=5.738824e-02;AF1=0.5;AC1=1;DP4=31,46,8,5;MQ=42;FQ=70;PV4=0.23,0.00028,1,0.00018	GT:PL:GQ	0/1:97,0,255:99
E11-033_origin_first_part	301957	.	G	T	24	.	DP=71;VDB=1.160067e-02;RPB=-4.091586e-01;AF1=0.5;AC1=1;DP4=28,35,3,5;MQ=42;FQ=27;PV4=1,1,1,1	GT:PL:GQ	0/1:54,0,255:57
E11-033_origin_first_part	340739	.	A	T	70	.	DP=43;VDB=3.059944e-04;RPB=2.731647e+00;AF1=0.5;AC1=1;DP4=20,14,9,0;MQ=42;FQ=73;PV4=0.02,1,1,1	GT:PL:GQ	0/1:100,0,255:99
E11-033_origin_first_part	346273	.	A	T	20	.	DP=43;VDB=2.581157e-02;RPB=2.979248e-01;AF1=0.5;AC1=1;DP4=20,17,6,0;MQ=42;FQ=23;PV4=0.066,1,1,1	GT:PL:GQ	0/1:50,0,255:53
E11-033_origin_first_part	353933	.	A	T	10.4	.	DP=65;VDB=2.032476e-03;RPB=-1.558005e-01;AF1=0.5;AC1=1;DP4=26,26,6,7;MQ=39;FQ=13.2;PV4=1,1,0,1	GT:PL:GQ	0/1:40,0,255:42
E11-033_origin_first_part	355206	.	TATTTG	T	11.8	.	INDEL;IS=20,0.210526;DP=95;VDB=1.147966e-02;AF1=0.5;AC1=1;DP4=37,38,10,10;MQ=39;FQ=14.6;PV4=1,8.8e-08,0,0.011	GT:PL:GQ	0/1:49,0,255:51
E11-033_origin_first_part	366124	.	C	A	15.1	.	DP=45;VDB=2.957925e-03;RPB=-1.719535e+00;AF1=0.5;AC1=1;DP4=5,34,0,6;MQ=42;FQ=18.1;PV4=1,1,1,0.35	GT:PL:GQ	0/1:45,0,255:48
E11-033_origin_first_part	389479	.	T	A	8.64	.	DP=77;VDB=1.229217e-01;RPB=2.529219e+00;AF1=0.5;AC1=1;DP4=25,44,4,4;MQ=42;FQ=11.3;PV4=0.47,0.0014,1,0.4	GT:PL:GQ	0/1:38,0,255:40
E11-033_origin_first_part	399862	.	G	A	225	.	DP=65;VDB=2.460670e-01;RPB=2.642906e+00;AF1=0.5;AC1=1;DP4=15,13,27,10;MQ=42;FQ=225;PV4=0.12,0.46,1,1	GT:PL:GQ	0/1:255,0,255:99
E11-033_origin_first_part	421600	.	A	T	13.2	.	DP=38;VDB=5.617677e-03;RPB=-3.152385e+00;AF1=0.5;AC1=1;DP4=20,13,5,0;MQ=42;FQ=16.1;PV4=0.14,1,1,2.9e-05	GT:PL:GQ	0/1:43,0,255:46
E11-033_origin_first_part	486281	.	A	ACTAAATT	26.5	.	INDEL;IS=7,0.155556;DP=45;VDB=2.987787e-01;AF1=0.5;AC1=1;DP4=22,16,7,0;MQ=42;FQ=29.5;PV4=0.04,3.3e-16,0,7.4e-11	GT:PL:GQ	0/1:64,0,255:67
E11-033_origin_first_part	503288	.	T	A	19.1	.	DP=45;VDB=7.583604e-02;RPB=1.109400e-01;AF1=0.5;AC1=1;DP4=20,19,3,2;MQ=42;FQ=22;PV4=1,1,1,1	GT:PL:GQ	0/1:49,0,255:52
E11-033_origin_first_part	509028	.	T	A	41	.	DP=80;VDB=7.303111e-02;RPB=2.945941e+00;AF1=0.5;AC1=1;DP4=25,45,3,7;MQ=42;FQ=44;PV4=1,1,1,0.24	GT:PL:GQ	0/1:71,0,255:74
E11-033_origin_first_part	570339	.	T	TTGTTCCAA	59.5	.	INDEL;IS=9,0.079646;DP=113;VDB=2.137302e-01;AF1=0.5;AC1=1;DP4=26,60,13,3;MQ=40;FQ=62.5;PV4=0.00019,1.2e-21,0.43,4.2e-16	GT:PL:GQ	0/1:97,0,255:99
E11-033_origin_first_part	575266	.	G	C	95	.	DP=55;VDB=3.194617e-02;RPB=-3.298864e-01;AF1=0.5;AC1=1;DP4=18,28,5,4;MQ=42;FQ=98;PV4=0.47,1,1,1	GT:PL:GQ	0/1:125,0,255:99
E11-033_origin_first_part	602960	.	A	G	225	.	DP=104;VDB=3.199472e-02;RPB=-1.782834e+00;AF1=0.5;AC1=1;DP4=30,32,24,13;MQ=42;FQ=225;PV4=0.14,0.033,0.033,1	GT:PL:GQ	0/1:255,0,255:99
E11-033_origin_first_part	612721	.	T	A	23	.	DP=61;VDB=3.059944e-04;RPB=3.080949e+00;AF1=0.5;AC1=1;DP4=27,25,0,9;MQ=42;FQ=26;PV4=0.0033,1,1,1	GT:PL:GQ	0/1:53,0,255:56
E11-033_origin_first_part	631186	.	A	T	14.2	.	DP=75;VDB=3.196012e-03;RPB=-5.406448e-01;AF1=0.5;AC1=1;DP4=45,22,4,4;MQ=42;FQ=17.1;PV4=0.44,1,6.9e-06,1	GT:PL:GQ	0/1:44,0,255:47
E11-033_origin_first_part	663083	.	C	A	84	.	DP=50;VDB=1.155989e-01;RPB=3.823875e+00;AF1=0.5;AC1=1;DP4=16,26,3,5;MQ=42;FQ=87;PV4=1,1,1,0.24	GT:PL:GQ	0/1:114,0,255:99
E11-033_origin_first_part	674104	.	G	T	9.52	.	DP=54;VDB=1.497727e-03;RPB=-4.249084e+00;AF1=0.5;AC1=1;DP4=27,20,7,0;MQ=42;FQ=12.3;PV4=0.038,1,1,0.0023	GT:PL:GQ	0/1:39,0,255:41
E11-033_origin_first_part	690848	.	TAAAAA	TAAA	4.42	.	INDEL;IS=11,0.139241;DP=79;VDB=5.169117e-03;AF1=0.5;AC1=1;DP4=40,25,11,0;MQ=42;FQ=6.56;PV4=0.013,2.3e-57,1,1	GT:PL:GQ	0/1:40,0,255:40
E11-033_origin_first_part	697978	.	TGG	TG	33.5	.	INDEL;IS=24,0.157895;DP=152;VDB=5.245726e-01;AF1=0.5;AC1=1;DP4=55,68,12,12;MQ=42;FQ=36.5;PV4=0.66,2.6e-16,1,1	GT:PL:GQ	0/1:71,0,255:74
E11-033_origin_first_part	699473	.	C	A	20	.	DP=120;VDB=2.322082e-02;RPB=1.148570e+00;AF1=0.5;AC1=1;DP4=60,46,7,7;MQ=42;FQ=23;PV4=0.78,1,1,1	GT:PL:GQ	0/1:50,0,255:53
E11-033_origin_first_part	703653	.	N	C	222	.	DP=100;VDB=2.780773e-01;AF1=1;AC1=2;DP4=0,0,48,52;MQ=41;FQ=-282	GT:PL:GQ	1/1:255,255,0:99
E11-033_origin_first_part	714369	.	G	T	86	.	DP=82;VDB=2.656684e-02;RPB=-7.543619e-01;AF1=0.5;AC1=1;DP4=39,31,6,6;MQ=42;FQ=89;PV4=0.76,1,1,1	GT:PL:GQ	0/1:116,0,255:99
E11-033_origin_first_part	718355	.	A	G	177	.	DP=67;VDB=6.516600e-03;RPB=2.665621e-01;AF1=0.5;AC1=1;DP4=27,23,13,4;MQ=42;FQ=180;PV4=0.15,1,1,1	GT:PL:GQ	0/1:207,0,255:99
E11-033_origin_first_part	720771	.	ATCT	AT	6.55	.	INDEL;IS=8,0.129032;DP=62;VDB=2.225625e-02;AF1=0.5;AC1=1;DP4=30,24,0,8;MQ=42;FQ=9.05;PV4=0.0048,2.5e-18,1,9.7e-17	GT:PL:GQ	0/1:43,0,255:44
E11-033_origin_first_part	724399	.	A	T	22	.	DP=77;VDB=2.355943e-03;RPB=-3.939980e+00;AF1=0.5;AC1=1;DP4=35,33,5,4;MQ=42;FQ=25;PV4=1,0.0026,1,1.1e-05	GT:PL:GQ	0/1:52,0,255:55
E11-033_origin_first_part	765480	.	G	T	64	.	DP=90;VDB=5.123512e-02;RPB=-3.578651e+00;AF1=0.5;AC1=1;DP4=37,41,6,6;MQ=42;FQ=67;PV4=1,1,1,1	GT:PL:GQ	0/1:94,0,255:97
E11-033_origin_first_part	802189	.	C	A	185	.	DP=59;VDB=5.254664e-03;RPB=-1.665928e+00;AF1=0.5;AC1=1;DP4=24,21,7,7;MQ=42;FQ=188;PV4=1,1,1,1	GT:PL:GQ	0/1:215,0,255:99
E11-033_origin_first_part	847585	.	C	T	106	.	DP=75;VDB=8.078376e-03;RPB=-4.082643e+00;AF1=0.5;AC1=1;DP4=42,21,6,6;MQ=42;FQ=109;PV4=0.33,1,1,0.0029	GT:PL:GQ	0/1:136,0,255:99
E11-033_origin_first_part	853294	.	G	T	6.98	.	DP=59;VDB=5.346098e-02;RPB=3.385597e-01;AF1=0.4999;AC1=1;DP4=26,27,3,3;MQ=41;FQ=9.53;PV4=1,1,1,1	GT:PL:GQ	0/1:36,0,255:37
E11-033_origin_first_part	867767	.	G	T	64	.	DP=78;VDB=1.071041e-01;RPB=2.897031e+00;AF1=0.5;AC1=1;DP4=52,12,13,1;MQ=42;FQ=67;PV4=0.44,1,1,1	GT:PL:GQ	0/1:94,0,255:97
E11-033_origin_first_part	885708	.	G	A	20	.	DP=73;VDB=1.014296e-01;RPB=2.127944e+00;AF1=0.5;AC1=1;DP4=33,32,4,4;MQ=42;FQ=23;PV4=1,1,1,0.42	GT:PL:GQ	0/1:50,0,255:53
E11-033_origin_first_part	912984	.	T	A	84	.	DP=127;VDB=1.126325e-01;RPB=-7.198576e-01;AF1=0.5;AC1=1;DP4=83,25,10,9;MQ=42;FQ=87;PV4=0.046,1,1,0.005	GT:PL:GQ	0/1:114,0,255:99
E11-033_origin_first_part	921055	.	T	A	47	.	DP=81;VDB=8.857192e-04;RPB=2.836833e-01;AF1=0.5;AC1=1;DP4=40,30,4,6;MQ=42;FQ=50;PV4=0.33,1,1,0.022	GT:PL:GQ	0/1:77,0,255:80
E11-033_origin_first_part	921993	.	A	T	91	.	DP=98;VDB=3.685496e-02;RPB=1.766206e+00;AF1=0.5;AC1=1;DP4=40,43,8,7;MQ=42;FQ=94;PV4=0.78,0.0089,1,1	GT:PL:GQ	0/1:121,0,255:99
E11-033_origin_first_part	949024	.	T	C	25	.	DP=75;VDB=1.361377e-01;RPB=-2.753074e+00;AF1=0.5;AC1=1;DP4=35,28,12,0;MQ=42;FQ=28;PV4=0.0026,1,1,1	GT:PL:GQ	0/1:55,0,255:58
E11-033_origin_first_part	966750	.	C	A	42	.	DP=59;VDB=1.221691e-04;RPB=-1.161675e+00;AF1=0.5;AC1=1;DP4=20,29,10,0;MQ=42;FQ=45;PV4=0.0008,1,1,1	GT:PL:GQ	0/1:72,0,255:75
E11-033_origin_first_part	969673	.	G	T	8.64	.	DP=47;VDB=2.957925e-03;RPB=-3.426975e+00;AF1=0.5;AC1=1;DP4=22,19,0,6;MQ=42;FQ=11.3;PV4=0.023,6.3e-08,1,0.00017	GT:PL:GQ	0/1:38,0,255:40
E11-033_origin_first_part	982218	.	T	A	13.2	.	DP=38;VDB=4.668698e-03;RPB=3.109201e+00;AF1=0.5;AC1=1;DP4=16,17,0,5;MQ=42;FQ=16.1;PV4=0.061,1,1,0.0028	GT:PL:GQ	0/1:43,0,255:46
E11-033_origin_first_part	988293	.	C	A	6.98	.	DP=59;VDB=9.968024e-02;RPB=1.567406e+00;AF1=0.4999;AC1=1;DP4=32,21,3,3;MQ=42;FQ=9.53;PV4=0.68,1,1,0.32	GT:PL:GQ	0/1:36,0,255:37
E11-033_origin_first_part	1010274	.	A	G	122	.	DP=86;VDB=1.669182e-01;RPB=-7.363735e-01;AF1=0.5;AC1=1;DP4=42,27,12,4;MQ=42;FQ=125;PV4=0.39,1,1,1	GT:PL:GQ	0/1:152,0,255:99
E11-033_origin_first_part	1039686	.	ATTT	ATT	196	.	INDEL;IS=17,0.414634;DP=41;VDB=1.949861e-01;AF1=0.5;AC1=1;DP4=10,7,9,8;MQ=42;FQ=199;PV4=1,6.3e-09,1,1	GT:PL:GQ	0/1:234,0,240:99
E11-033_origin_first_part	1044701	.	A	T	39	.	DP=29;VDB=5.617680e-03;RPB=-2.338269e+00;AF1=0.5;AC1=1;DP4=13,11,5,0;MQ=42;FQ=42;PV4=0.13,1,1,1	GT:PL:GQ	0/1:69,0,255:72
E11-033_origin_first_part	1093104	.	A	T	152	.	DP=43;VDB=5.635728e-02;RPB=-2.917920e+00;AF1=0.5;AC1=1;DP4=14,19,5,5;MQ=42;FQ=155;PV4=0.73,1,1,0.19	GT:PL:GQ	0/1:182,0,255:99
E11-033_origin_first_part	1094634	.	CTTTT	CTT	139	.	INDEL;IS=15,0.168539;DP=89;VDB=1.393608e-02;AF1=0.5;AC1=1;DP4=35,37,7,8;MQ=42;FQ=142;PV4=1,4.1e-76,1,0.0096	GT:PL:GQ	0/1:177,0,255:99
E11-033_origin_first_part	1141083	.	G	A	108	.	DP=112;VDB=1.328441e-02;RPB=2.733193e-01;AF1=0.5;AC1=1;DP4=32,62,10,8;MQ=41;FQ=111;PV4=0.11,1,1,1	GT:PL:GQ	0/1:138,0,255:99
E11-033_origin_first_part	1141486	.	A	T	95	.	DP=99;VDB=4.726378e-02;RPB=-2.278727e+00;AF1=0.5;AC1=1;DP4=47,37,8,7;MQ=42;FQ=98;PV4=1,1,1,1	GT:PL:GQ	0/1:125,0,255:99
E11-033_origin_first_part	1146145	.	T	A	29	.	DP=40;VDB=8.139334e-03;RPB=1.079515e+00;AF1=0.5;AC1=1;DP4=20,14,0,6;MQ=42;FQ=32;PV4=0.02,1,1,1	GT:PL:GQ	0/1:59,0,255:62
E11-033_origin_first_part	1185120	.	T	A	20	.	DP=50;VDB=1.778345e-03;RPB=1.453870e+00;AF1=0.5;AC1=1;DP4=16,27,0,7;MQ=42;FQ=23;PV4=0.081,1,1,0.38	GT:PL:GQ	0/1:50,0,255:53
E11-033_origin_first_part	1185956	.	C	CATTGTA	25.5	.	INDEL;IS=14,0.304348;DP=46;VDB=2.465379e-01;AF1=0.5;AC1=1;DP4=10,18,0,5;MQ=42;FQ=28.5;PV4=0.29,2.3e-06,0.00011,0.00016	GT:PL:GQ	0/1:63,0,255:66
E11-033_origin_first_part	1213768	.	T	A	13.2	.	DP=70;VDB=8.207883e-05;RPB=4.120380e+00;AF1=0.5;AC1=1;DP4=15,45,0,10;MQ=42;FQ=16.1;PV4=0.1,1,1,0.00013	GT:PL:GQ	0/1:43,0,255:46
E11-033_origin_first_part	1247282	.	G	T	12.3	.	DP=92;VDB=9.101744e-02;RPB=5.415304e-01;AF1=0.5;AC1=1;DP4=45,36,4,7;MQ=42;FQ=15.1;PV4=0.34,0.00094,1,0.45	GT:PL:GQ	0/1:42,0,255:44
E11-033_origin_first_part	1264298	.	TCCCCCCCCCCC	TCCCCCCCCC,TCCCCCCCCCC	50.5	.	INDEL;IS=43,0.754386;DP=57;VDB=2.159838e-02;AF1=1;AC1=2;DP4=0,0,18,26;MQ=42;FQ=-91.5	GT:PL:GQ	1/1:118,84,27,155,0,80:99
E11-033_origin_first_part	1265995	.	A	T	63	.	DP=122;VDB=1.748076e-01;RPB=-4.234023e+00;AF1=0.5;AC1=1;DP4=50,54,9,9;MQ=42;FQ=66;PV4=1,7.2e-06,1,0.03	GT:PL:GQ	0/1:93,0,255:96
E11-033_origin_first_part	1286367	.	A	T	50	.	DP=109;VDB=3.266722e-02;RPB=-3.699649e+00;AF1=0.5;AC1=1;DP4=40,55,7,7;MQ=42;FQ=53;PV4=0.58,1,1,0.21	GT:PL:GQ	0/1:80,0,255:83
E11-033_origin_first_part	1325573	.	A	T	19.1	.	DP=36;VDB=1.741350e-02;RPB=-1.418031e+00;AF1=0.5;AC1=1;DP4=9,22,5,0;MQ=42;FQ=22;PV4=0.0053,1,1,1	GT:PL:GQ	0/1:49,0,255:52
E11-033_origin_first_part	1325574	.	A	T	8.64	.	DP=40;VDB=1.621523e-02;RPB=-6.952301e-01;AF1=0.5;AC1=1;DP4=13,22,5,0;MQ=42;FQ=11.3;PV4=0.013,1,1,1	GT:PL:GQ	0/1:38,0,255:40
E11-033_origin_first_part	1360079	.	T	A	10.4	.	DP=60;VDB=1.403812e-03;RPB=2.946581e+00;AF1=0.5;AC1=1;DP4=12,40,0,8;MQ=42;FQ=13.2;PV4=0.34,1,1,1	GT:PL:GQ	0/1:40,0,255:42
E11-033_origin_first_part	1405610	.	G	T	14.2	.	DP=75;VDB=1.107405e-01;RPB=8.152580e-01;AF1=0.5;AC1=1;DP4=21,46,4,4;MQ=42;FQ=17.1;PV4=0.43,1,1,0.49	GT:PL:GQ	0/1:44,0,255:47
E11-033_origin_first_part	1417590	.	G	A	131	.	DP=135;VDB=2.143746e-03;RPB=6.704710e-01;AF1=0.5;AC1=1;DP4=65,46,12,12;MQ=42;FQ=134;PV4=0.5,1,1,1	GT:PL:GQ	0/1:161,0,255:99
E11-033_origin_first_part	1518630	.	TTAAATT	TTAAATTTTATAAATT	21.8	.	INDEL;IS=5,1.000000;DP=5;VDB=5.617677e-03;AF1=1;AC1=2;DP4=0,0,0,5;MQ=19;FQ=-49.5	GT:PL:GQ	1/1:62,15,0:26
