# Supplementary material for: Bacterial Endosymbiosis in a Chordate Host: Long-Term Co-Evolution and Conservation of Secondary Metabolism
Source: PLoS One. 2013 Dec 4;8(12):e80822. doi: 10.1371/journal.pone.0080822 (PMC3851785; doi:10.1371/journal.pone.0080822)
Supplement: Text S6 — Perl source code for check_blastx_results.pl. (2.1K PL). (PL) [file pone.0080822.s008.pl]

#!/usr/bin/perl

# Program to check whether there are more than one subject hit for a given query
# Because - in blastx there are many hits with the same query/subject

use strict;
use warnings;
use Data::Dumper;

my $blastx = 'L2_L5_intergenic_over100bp.tblastx';
my $output_table = 'L2_L5_intergenic_synteny_table_repeat';

my %hits; # Hash of hashes, keyed by query
# Stores a hash with pident and length

# $linearray[3] = length
# $linearray[2] = pident
open (BLASTX, "<$blastx") or die "\nCouldn't open $blastx\n";
while (<BLASTX>)
{
	my $line = $_;
	chomp $line;
	my @linearray = split("\t", $line);
	if ( defined $hits{ $linearray[0] } )
	{
		push ( @{ $hits{ $linearray[0] }->{ $linearray[1] } }, { 
			'pident'	=>		$linearray[2],
			'length'	=>		$linearray[3],
		} );
	} else {
		$hits{ $linearray[0] } = {
			$linearray[1]	=>	[{
									'pident'	=>		$linearray[2],
									'length'	=>		$linearray[3],
								}]
			};
	}
}
close BLASTX;

# Go through results and output a table 
# Outputs ident as a weighted average (by length)
open (OUTPUT, ">$output_table") or die "\nCouldn't open $output_table\n";
print OUTPUT "L2_locus\tL5_locus\tident\n";
foreach my $query ( keys %hits )
{
	my $number_of_hits = scalar( keys %{ $hits{ $query } } );
	my @hits = keys %{ $hits{ $query } };
	my $output_text = join ("\t", @hits);
	if ( $number_of_hits > 1 )
	{
		print "Query L2: $query has more than one hit\n";
		print Dumper ( \@hits );
	}
	#print OUTPUT "$query\t$output_text\n";

	# Calculate total length of the hits
	my $total_length = 0;
	foreach my $subject ( keys %{ $hits{ $query } } )
	{
		foreach my $hashRef ( @{ $hits{ $query }->{ $subject } } )
		{
			$total_length += $hashRef->{ 'length' }; 
		}
	}

	# Calculate weighted average
	my $weighted_average = 0;
	foreach my $subject ( keys %{ $hits{ $query } } )
	{
		foreach my $hashRef ( @{ $hits{ $query }->{ $subject } } )
		{
			my $length = $hashRef->{ 'length' };
			my $fraction = $length / $total_length;
			my $contribution = $hashRef->{ 'pident' } * $fraction;
			$weighted_average += $contribution;
		}
	}

	# Output
	print OUTPUT "$query\t$output_text\t$weighted_average\n";
}
close OUTPUT;
