# Supplementary material for: Bacterial Endosymbiosis in a Chordate Host: Long-Term Co-Evolution and Conservation of Secondary Metabolism
Source: PLoS One. 2013 Dec 4;8(12):e80822. doi: 10.1371/journal.pone.0080822 (PMC3851785; doi:10.1371/journal.pone.0080822)
Supplement: Text S9 — Perl module Sequence_toolkit.pm, used in Make_start_stop_heatmap_tracks.pl. (47K PL). (PM) [file pone.0080822.s011.pm]

#!/usr/bin/perl

# Package that contains commonly used subroutines for sequence analysis
# Subroutines designed for reusability in other perl scripts
# USAGE: At the beginning of your script do the following:
# use lib '/path/to/lib/folder';
# use Sequence_toolkit;

package Sequence_toolkit;
use POSIX;
use Data::Dumper;

################################# 
# Constants used in subroutines #
#################################

my $default_translation_table = 11;
my $temp = 1;
# Codon translations according to the NCBI translation tables
# (http://www.ncbi.nlm.nih.gov/Taxonomy/Utils/wprintgc.cgi)
# Default translation table for subroutines is 11 (bacterial)
our %codon_translations = (
		'1'		=>	{
			'TTT'	=>	'F', 'TTC'	=>	'F', 'TTA'	=>	'L', 'TTG'	=>	'L',
			'TCT'	=>	'S', 'TCC'	=>	'S', 'TCA'	=>	'S', 'TCG'	=>	'S',
			'TAT'	=>	'Y', 'TAC'	=>	'Y', 'TAA'	=>	'*', 'TAG'	=>	'*',
			'TGT'	=>	'C', 'TGC'	=>	'C', 'TGA'	=>	'*', 'TGG'	=>	'W',
			'CTT'	=>	'L', 'CTC'	=>	'L', 'CTA'	=>	'L', 'CTG'	=>	'L',
			'CCT'	=>	'P', 'CCC'	=>	'P', 'CCA'	=>	'P', 'CCG'	=>	'P',
			'CAT'	=>	'H', 'CAC'	=>	'H', 'CAA'	=>	'Q', 'CAG'	=>	'Q',
			'CGT'	=>	'R', 'CGC'	=>	'R', 'CGA'	=>	'R', 'CGG'	=>	'R',
			'ATT'	=>	'I', 'ATC'	=>	'I', 'ATA'	=>	'I', 'ATG'	=>	'M',
			'ACT'	=>	'T', 'ACC'	=>	'T', 'ACA'	=>	'T', 'ACG'	=>	'T',
			'AAT'	=>	'N', 'AAC'	=>	'N', 'AAA'	=>	'K', 'AAG'	=>	'K',
			'AGT'	=>	'S', 'AGC'	=>	'S', 'AGA'	=>	'R', 'AGG'	=>	'R',
			'GTT'	=>	'V', 'GTC'	=>	'V', 'GTA'	=>	'V', 'GTG'	=>	'V',
			'GCT'	=>	'A', 'GCC'	=>	'A', 'GCA'	=>	'A', 'GCG'	=>	'A',
			'GAT'	=>	'D', 'GAC'	=>	'D', 'GAA'	=>	'E', 'GAG'	=>	'E',
			'GGT'	=>	'G', 'GGC'	=>	'G', 'GGA'	=>	'G', 'GGG'	=>	'G',
		},
	
		'2'		=>	{
			'TTT'	=>	'F', 'TTC'	=>	'F', 'TTA'	=>	'L', 'TTG'	=>	'L',
			'TCT'	=>	'S', 'TCC'	=>	'S', 'TCA'	=>	'S', 'TCG'	=>	'S',
			'TAT'	=>	'Y', 'TAC'	=>	'Y', 'TAA'	=>	'*', 'TAG'	=>	'*',
			'TGT'	=>	'C', 'TGC'	=>	'C', 'TGA'	=>	'W', 'TGG'	=>	'W',
			'CTT'	=>	'L', 'CTC'	=>	'L', 'CTA'	=>	'L', 'CTG'	=>	'L',
			'CCT'	=>	'P', 'CCC'	=>	'P', 'CCA'	=>	'P', 'CCG'	=>	'P',
			'CAT'	=>	'H', 'CAC'	=>	'H', 'CAA'	=>	'Q', 'CAG'	=>	'Q',
			'CGT'	=>	'R', 'CGC'	=>	'R', 'CGA'	=>	'R', 'CGG'	=>	'R',
			'ATT'	=>	'I', 'ATC'	=>	'I', 'ATA'	=>	'M', 'ATG'	=>	'M',
			'ACT'	=>	'T', 'ACC'	=>	'T', 'ACA'	=>	'T', 'ACG'	=>	'T',
			'AAT'	=>	'N', 'AAC'	=>	'N', 'AAA'	=>	'K', 'AAG'	=>	'K',
			'AGT'	=>	'S', 'AGC'	=>	'S', 'AGA'	=>	'*', 'AGG'	=>	'*',
			'GTT'	=>	'V', 'GTC'	=>	'V', 'GTA'	=>	'V', 'GTG'	=>	'V',
			'GCT'	=>	'A', 'GCC'	=>	'A', 'GCA'	=>	'A', 'GCG'	=>	'A',
			'GAT'	=>	'D', 'GAC'	=>	'D', 'GAA'	=>	'E', 'GAG'	=>	'E',
			'GGT'	=>	'G', 'GGC'	=>	'G', 'GGA'	=>	'G', 'GGG'	=>	'G',
		},
		
		'3'		=>	{
			'TTT'	=>	'F', 'TTC'	=>	'F', 'TTA'	=>	'L', 'TTG'	=>	'L',
			'TCT'	=>	'S', 'TCC'	=>	'S', 'TCA'	=>	'S', 'TCG'	=>	'S',
			'TAT'	=>	'Y', 'TAC'	=>	'Y', 'TAA'	=>	'*', 'TAG'	=>	'*',
			'TGT'	=>	'C', 'TGC'	=>	'C', 'TGA'	=>	'W', 'TGG'	=>	'W',
			'CTT'	=>	'T', 'CTC'	=>	'T', 'CTA'	=>	'T', 'CTG'	=>	'T',
			'CCT'	=>	'P', 'CCC'	=>	'P', 'CCA'	=>	'P', 'CCG'	=>	'P',
			'CAT'	=>	'H', 'CAC'	=>	'H', 'CAA'	=>	'Q', 'CAG'	=>	'Q',
			'CGT'	=>	'R', 'CGC'	=>	'R', 'CGA'	=>	'R', 'CGG'	=>	'R',
			'ATT'	=>	'I', 'ATC'	=>	'I', 'ATA'	=>	'M', 'ATG'	=>	'M',
			'ACT'	=>	'T', 'ACC'	=>	'T', 'ACA'	=>	'T', 'ACG'	=>	'T',
			'AAT'	=>	'N', 'AAC'	=>	'N', 'AAA'	=>	'K', 'AAG'	=>	'K',
			'AGT'	=>	'S', 'AGC'	=>	'S', 'AGA'	=>	'R', 'AGG'	=>	'R',
			'GTT'	=>	'V', 'GTC'	=>	'V', 'GTA'	=>	'V', 'GTG'	=>	'V',
			'GCT'	=>	'A', 'GCC'	=>	'A', 'GCA'	=>	'A', 'GCG'	=>	'A',
			'GAT'	=>	'D', 'GAC'	=>	'D', 'GAA'	=>	'E', 'GAG'	=>	'E',
			'GGT'	=>	'G', 'GGC'	=>	'G', 'GGA'	=>	'G', 'GGG'	=>	'G',
		},
		
		'4'		=>	{
			'TTT'	=>	'F', 'TTC'	=>	'F', 'TTA'	=>	'L', 'TTG'	=>	'L',
			'TCT'	=>	'S', 'TCC'	=>	'S', 'TCA'	=>	'S', 'TCG'	=>	'S',
			'TAT'	=>	'Y', 'TAC'	=>	'Y', 'TAA'	=>	'*', 'TAG'	=>	'*',
			'TGT'	=>	'C', 'TGC'	=>	'C', 'TGA'	=>	'W', 'TGG'	=>	'W',
			'CTT'	=>	'L', 'CTC'	=>	'L', 'CTA'	=>	'L', 'CTG'	=>	'L',
			'CCT'	=>	'P', 'CCC'	=>	'P', 'CCA'	=>	'P', 'CCG'	=>	'P',
			'CAT'	=>	'H', 'CAC'	=>	'H', 'CAA'	=>	'Q', 'CAG'	=>	'Q',
			'CGT'	=>	'R', 'CGC'	=>	'R', 'CGA'	=>	'R', 'CGG'	=>	'R',
			'ATT'	=>	'I', 'ATC'	=>	'I', 'ATA'	=>	'I', 'ATG'	=>	'M',
			'ACT'	=>	'T', 'ACC'	=>	'T', 'ACA'	=>	'T', 'ACG'	=>	'T',
			'AAT'	=>	'N', 'AAC'	=>	'N', 'AAA'	=>	'K', 'AAG'	=>	'K',
			'AGT'	=>	'S', 'AGC'	=>	'S', 'AGA'	=>	'R', 'AGG'	=>	'R',
			'GTT'	=>	'V', 'GTC'	=>	'V', 'GTA'	=>	'V', 'GTG'	=>	'V',
			'GCT'	=>	'A', 'GCC'	=>	'A', 'GCA'	=>	'A', 'GCG'	=>	'A',
			'GAT'	=>	'D', 'GAC'	=>	'D', 'GAA'	=>	'E', 'GAG'	=>	'E',
			'GGT'	=>	'G', 'GGC'	=>	'G', 'GGA'	=>	'G', 'GGG'	=>	'G',
		},
		
		'5'		=>	{
			'TTT'	=>	'F', 'TTC'	=>	'F', 'TTA'	=>	'L', 'TTG'	=>	'L',
			'TCT'	=>	'S', 'TCC'	=>	'S', 'TCA'	=>	'S', 'TCG'	=>	'S',
			'TAT'	=>	'Y', 'TAC'	=>	'Y', 'TAA'	=>	'*', 'TAG'	=>	'*',
			'TGT'	=>	'C', 'TGC'	=>	'C', 'TGA'	=>	'W', 'TGG'	=>	'W',
			'CTT'	=>	'L', 'CTC'	=>	'L', 'CTA'	=>	'L', 'CTG'	=>	'L',
			'CCT'	=>	'P', 'CCC'	=>	'P', 'CCA'	=>	'P', 'CCG'	=>	'P',
			'CAT'	=>	'H', 'CAC'	=>	'H', 'CAA'	=>	'Q', 'CAG'	=>	'Q',
			'CGT'	=>	'R', 'CGC'	=>	'R', 'CGA'	=>	'R', 'CGG'	=>	'R',
			'ATT'	=>	'I', 'ATC'	=>	'I', 'ATA'	=>	'M', 'ATG'	=>	'M',
			'ACT'	=>	'T', 'ACC'	=>	'T', 'ACA'	=>	'T', 'ACG'	=>	'T',
			'AAT'	=>	'N', 'AAC'	=>	'N', 'AAA'	=>	'K', 'AAG'	=>	'K',
			'AGT'	=>	'S', 'AGC'	=>	'S', 'AGA'	=>	'S', 'AGG'	=>	'S',
			'GTT'	=>	'V', 'GTC'	=>	'V', 'GTA'	=>	'V', 'GTG'	=>	'V',
			'GCT'	=>	'A', 'GCC'	=>	'A', 'GCA'	=>	'A', 'GCG'	=>	'A',
			'GAT'	=>	'D', 'GAC'	=>	'D', 'GAA'	=>	'E', 'GAG'	=>	'E',
			'GGT'	=>	'G', 'GGC'	=>	'G', 'GGA'	=>	'G', 'GGG'	=>	'G',
		},
		
		'6'		=>	{
			'TTT'	=>	'F', 'TTC'	=>	'F', 'TTA'	=>	'L', 'TTG'	=>	'L',
			'TCT'	=>	'S', 'TCC'	=>	'S', 'TCA'	=>	'S', 'TCG'	=>	'S',
			'TAT'	=>	'Y', 'TAC'	=>	'Y', 'TAA'	=>	'Q', 'TAG'	=>	'Q',
			'TGT'	=>	'C', 'TGC'	=>	'C', 'TGA'	=>	'*', 'TGG'	=>	'W',
			'CTT'	=>	'L', 'CTC'	=>	'L', 'CTA'	=>	'L', 'CTG'	=>	'L',
			'CCT'	=>	'P', 'CCC'	=>	'P', 'CCA'	=>	'P', 'CCG'	=>	'P',
			'CAT'	=>	'H', 'CAC'	=>	'H', 'CAA'	=>	'Q', 'CAG'	=>	'Q',
			'CGT'	=>	'R', 'CGC'	=>	'R', 'CGA'	=>	'R', 'CGG'	=>	'R',
			'ATT'	=>	'I', 'ATC'	=>	'I', 'ATA'	=>	'I', 'ATG'	=>	'M',
			'ACT'	=>	'T', 'ACC'	=>	'T', 'ACA'	=>	'T', 'ACG'	=>	'T',
			'AAT'	=>	'N', 'AAC'	=>	'N', 'AAA'	=>	'K', 'AAG'	=>	'K',
			'AGT'	=>	'S', 'AGC'	=>	'S', 'AGA'	=>	'R', 'AGG'	=>	'R',
			'GTT'	=>	'V', 'GTC'	=>	'V', 'GTA'	=>	'V', 'GTG'	=>	'V',
			'GCT'	=>	'A', 'GCC'	=>	'A', 'GCA'	=>	'A', 'GCG'	=>	'A',
			'GAT'	=>	'D', 'GAC'	=>	'D', 'GAA'	=>	'E', 'GAG'	=>	'E',
			'GGT'	=>	'G', 'GGC'	=>	'G', 'GGA'	=>	'G', 'GGG'	=>	'G',
		},
		
		'9'		=>	{
			'TTT'	=>	'F', 'TTC'	=>	'F', 'TTA'	=>	'L', 'TTG'	=>	'L',
			'TCT'	=>	'S', 'TCC'	=>	'S', 'TCA'	=>	'S', 'TCG'	=>	'S',
			'TAT'	=>	'Y', 'TAC'	=>	'Y', 'TAA'	=>	'*', 'TAG'	=>	'*',
			'TGT'	=>	'C', 'TGC'	=>	'C', 'TGA'	=>	'W', 'TGG'	=>	'W',
			'CTT'	=>	'L', 'CTC'	=>	'L', 'CTA'	=>	'L', 'CTG'	=>	'L',
			'CCT'	=>	'P', 'CCC'	=>	'P', 'CCA'	=>	'P', 'CCG'	=>	'P',
			'CAT'	=>	'H', 'CAC'	=>	'H', 'CAA'	=>	'Q', 'CAG'	=>	'Q',
			'CGT'	=>	'R', 'CGC'	=>	'R', 'CGA'	=>	'R', 'CGG'	=>	'R',
			'ATT'	=>	'I', 'ATC'	=>	'I', 'ATA'	=>	'I', 'ATG'	=>	'M',
			'ACT'	=>	'T', 'ACC'	=>	'T', 'ACA'	=>	'T', 'ACG'	=>	'T',
			'AAT'	=>	'N', 'AAC'	=>	'N', 'AAA'	=>	'N', 'AAG'	=>	'K',
			'AGT'	=>	'S', 'AGC'	=>	'S', 'AGA'	=>	'S', 'AGG'	=>	'S',
			'GTT'	=>	'V', 'GTC'	=>	'V', 'GTA'	=>	'V', 'GTG'	=>	'V',
			'GCT'	=>	'A', 'GCC'	=>	'A', 'GCA'	=>	'A', 'GCG'	=>	'A',
			'GAT'	=>	'D', 'GAC'	=>	'D', 'GAA'	=>	'E', 'GAG'	=>	'E',
			'GGT'	=>	'G', 'GGC'	=>	'G', 'GGA'	=>	'G', 'GGG'	=>	'G',
		},
		
		'10'	=>	{
			'TTT'	=>	'F', 'TTC'	=>	'F', 'TTA'	=>	'L', 'TTG'	=>	'L',
			'TCT'	=>	'S', 'TCC'	=>	'S', 'TCA'	=>	'S', 'TCG'	=>	'S',
			'TAT'	=>	'Y', 'TAC'	=>	'Y', 'TAA'	=>	'*', 'TAG'	=>	'*',
			'TGT'	=>	'C', 'TGC'	=>	'C', 'TGA'	=>	'C', 'TGG'	=>	'W',
			'CTT'	=>	'L', 'CTC'	=>	'L', 'CTA'	=>	'L', 'CTG'	=>	'L',
			'CCT'	=>	'P', 'CCC'	=>	'P', 'CCA'	=>	'P', 'CCG'	=>	'P',
			'CAT'	=>	'H', 'CAC'	=>	'H', 'CAA'	=>	'Q', 'CAG'	=>	'Q',
			'CGT'	=>	'R', 'CGC'	=>	'R', 'CGA'	=>	'R', 'CGG'	=>	'R',
			'ATT'	=>	'I', 'ATC'	=>	'I', 'ATA'	=>	'I', 'ATG'	=>	'M',
			'ACT'	=>	'T', 'ACC'	=>	'T', 'ACA'	=>	'T', 'ACG'	=>	'T',
			'AAT'	=>	'N', 'AAC'	=>	'N', 'AAA'	=>	'K', 'AAG'	=>	'K',
			'AGT'	=>	'S', 'AGC'	=>	'S', 'AGA'	=>	'R', 'AGG'	=>	'R',
			'GTT'	=>	'V', 'GTC'	=>	'V', 'GTA'	=>	'V', 'GTG'	=>	'V',
			'GCT'	=>	'A', 'GCC'	=>	'A', 'GCA'	=>	'A', 'GCG'	=>	'A',
			'GAT'	=>	'D', 'GAC'	=>	'D', 'GAA'	=>	'E', 'GAG'	=>	'E',
			'GGT'	=>	'G', 'GGC'	=>	'G', 'GGA'	=>	'G', 'GGG'	=>	'G',
		},

		'11'	=>	{
			'TTT'	=>	'F', 'TTC'	=>	'F', 'TTA'	=>	'L', 'TTG'	=>	'L',
			'TCT'	=>	'S', 'TCC'	=>	'S', 'TCA'	=>	'S', 'TCG'	=>	'S',
			'TAT'	=>	'Y', 'TAC'	=>	'Y', 'TAA'	=>	'*', 'TAG'	=>	'*',
			'TGT'	=>	'C', 'TGC'	=>	'C', 'TGA'	=>	'*', 'TGG'	=>	'W',
			'CTT'	=>	'L', 'CTC'	=>	'L', 'CTA'	=>	'L', 'CTG'	=>	'L',
			'CCT'	=>	'P', 'CCC'	=>	'P', 'CCA'	=>	'P', 'CCG'	=>	'P',
			'CAT'	=>	'H', 'CAC'	=>	'H', 'CAA'	=>	'Q', 'CAG'	=>	'Q',
			'CGT'	=>	'R', 'CGC'	=>	'R', 'CGA'	=>	'R', 'CGG'	=>	'R',
			'ATT'	=>	'I', 'ATC'	=>	'I', 'ATA'	=>	'I', 'ATG'	=>	'M',
			'ACT'	=>	'T', 'ACC'	=>	'T', 'ACA'	=>	'T', 'ACG'	=>	'T',
			'AAT'	=>	'N', 'AAC'	=>	'N', 'AAA'	=>	'K', 'AAG'	=>	'K',
			'AGT'	=>	'S', 'AGC'	=>	'S', 'AGA'	=>	'R', 'AGG'	=>	'R',
			'GTT'	=>	'V', 'GTC'	=>	'V', 'GTA'	=>	'V', 'GTG'	=>	'V',
			'GCT'	=>	'A', 'GCC'	=>	'A', 'GCA'	=>	'A', 'GCG'	=>	'A',
			'GAT'	=>	'D', 'GAC'	=>	'D', 'GAA'	=>	'E', 'GAG'	=>	'E',
			'GGT'	=>	'G', 'GGC'	=>	'G', 'GGA'	=>	'G', 'GGG'	=>	'G',
		},
		
		'12'	=>	{
			'TTT'	=>	'F', 'TTC'	=>	'F', 'TTA'	=>	'L', 'TTG'	=>	'L',
			'TCT'	=>	'S', 'TCC'	=>	'S', 'TCA'	=>	'S', 'TCG'	=>	'S',
			'TAT'	=>	'Y', 'TAC'	=>	'Y', 'TAA'	=>	'*', 'TAG'	=>	'*',
			'TGT'	=>	'C', 'TGC'	=>	'C', 'TGA'	=>	'*', 'TGG'	=>	'W',
			'CTT'	=>	'L', 'CTC'	=>	'L', 'CTA'	=>	'L', 'CTG'	=>	'S',
			'CCT'	=>	'P', 'CCC'	=>	'P', 'CCA'	=>	'P', 'CCG'	=>	'P',
			'CAT'	=>	'H', 'CAC'	=>	'H', 'CAA'	=>	'Q', 'CAG'	=>	'Q',
			'CGT'	=>	'R', 'CGC'	=>	'R', 'CGA'	=>	'R', 'CGG'	=>	'R',
			'ATT'	=>	'I', 'ATC'	=>	'I', 'ATA'	=>	'I', 'ATG'	=>	'M',
			'ACT'	=>	'T', 'ACC'	=>	'T', 'ACA'	=>	'T', 'ACG'	=>	'T',
			'AAT'	=>	'N', 'AAC'	=>	'N', 'AAA'	=>	'K', 'AAG'	=>	'K',
			'AGT'	=>	'S', 'AGC'	=>	'S', 'AGA'	=>	'R', 'AGG'	=>	'R',
			'GTT'	=>	'V', 'GTC'	=>	'V', 'GTA'	=>	'V', 'GTG'	=>	'V',
			'GCT'	=>	'A', 'GCC'	=>	'A', 'GCA'	=>	'A', 'GCG'	=>	'A',
			'GAT'	=>	'D', 'GAC'	=>	'D', 'GAA'	=>	'E', 'GAG'	=>	'E',
			'GGT'	=>	'G', 'GGC'	=>	'G', 'GGA'	=>	'G', 'GGG'	=>	'G',
		},
		
		'13'	=>	{
			'TTT'	=>	'F', 'TTC'	=>	'F', 'TTA'	=>	'L', 'TTG'	=>	'L',
			'TCT'	=>	'S', 'TCC'	=>	'S', 'TCA'	=>	'S', 'TCG'	=>	'S',
			'TAT'	=>	'Y', 'TAC'	=>	'Y', 'TAA'	=>	'*', 'TAG'	=>	'*',
			'TGT'	=>	'C', 'TGC'	=>	'C', 'TGA'	=>	'W', 'TGG'	=>	'W',
			'CTT'	=>	'L', 'CTC'	=>	'L', 'CTA'	=>	'L', 'CTG'	=>	'L',
			'CCT'	=>	'P', 'CCC'	=>	'P', 'CCA'	=>	'P', 'CCG'	=>	'P',
			'CAT'	=>	'H', 'CAC'	=>	'H', 'CAA'	=>	'Q', 'CAG'	=>	'Q',
			'CGT'	=>	'R', 'CGC'	=>	'R', 'CGA'	=>	'R', 'CGG'	=>	'R',
			'ATT'	=>	'I', 'ATC'	=>	'I', 'ATA'	=>	'M', 'ATG'	=>	'M',
			'ACT'	=>	'T', 'ACC'	=>	'T', 'ACA'	=>	'T', 'ACG'	=>	'T',
			'AAT'	=>	'N', 'AAC'	=>	'N', 'AAA'	=>	'K', 'AAG'	=>	'K',
			'AGT'	=>	'S', 'AGC'	=>	'S', 'AGA'	=>	'G', 'AGG'	=>	'G',
			'GTT'	=>	'V', 'GTC'	=>	'V', 'GTA'	=>	'V', 'GTG'	=>	'V',
			'GCT'	=>	'A', 'GCC'	=>	'A', 'GCA'	=>	'A', 'GCG'	=>	'A',
			'GAT'	=>	'D', 'GAC'	=>	'D', 'GAA'	=>	'E', 'GAG'	=>	'E',
			'GGT'	=>	'G', 'GGC'	=>	'G', 'GGA'	=>	'G', 'GGG'	=>	'G',
		},
		
		'14'	=>	{
			'TTT'	=>	'F', 'TTC'	=>	'F', 'TTA'	=>	'L', 'TTG'	=>	'L',
			'TCT'	=>	'S', 'TCC'	=>	'S', 'TCA'	=>	'S', 'TCG'	=>	'S',
			'TAT'	=>	'Y', 'TAC'	=>	'Y', 'TAA'	=>	'Y', 'TAG'	=>	'*',
			'TGT'	=>	'C', 'TGC'	=>	'C', 'TGA'	=>	'W', 'TGG'	=>	'W',
			'CTT'	=>	'L', 'CTC'	=>	'L', 'CTA'	=>	'L', 'CTG'	=>	'L',
			'CCT'	=>	'P', 'CCC'	=>	'P', 'CCA'	=>	'P', 'CCG'	=>	'P',
			'CAT'	=>	'H', 'CAC'	=>	'H', 'CAA'	=>	'Q', 'CAG'	=>	'Q',
			'CGT'	=>	'R', 'CGC'	=>	'R', 'CGA'	=>	'R', 'CGG'	=>	'R',
			'ATT'	=>	'I', 'ATC'	=>	'I', 'ATA'	=>	'I', 'ATG'	=>	'M',
			'ACT'	=>	'T', 'ACC'	=>	'T', 'ACA'	=>	'T', 'ACG'	=>	'T',
			'AAT'	=>	'N', 'AAC'	=>	'N', 'AAA'	=>	'N', 'AAG'	=>	'K',
			'AGT'	=>	'S', 'AGC'	=>	'S', 'AGA'	=>	'R', 'AGG'	=>	'R',
			'GTT'	=>	'V', 'GTC'	=>	'V', 'GTA'	=>	'V', 'GTG'	=>	'V',
			'GCT'	=>	'A', 'GCC'	=>	'A', 'GCA'	=>	'A', 'GCG'	=>	'A',
			'GAT'	=>	'D', 'GAC'	=>	'D', 'GAA'	=>	'E', 'GAG'	=>	'E',
			'GGT'	=>	'G', 'GGC'	=>	'G', 'GGA'	=>	'G', 'GGG'	=>	'G',
		},
		
		'15'	=>	{
			'TTT'	=>	'F', 'TTC'	=>	'F', 'TTA'	=>	'L', 'TTG'	=>	'L',
			'TCT'	=>	'S', 'TCC'	=>	'S', 'TCA'	=>	'S', 'TCG'	=>	'S',
			'TAT'	=>	'Y', 'TAC'	=>	'Y', 'TAA'	=>	'*', 'TAG'	=>	'Q',
			'TGT'	=>	'C', 'TGC'	=>	'C', 'TGA'	=>	'*', 'TGG'	=>	'W',
			'CTT'	=>	'L', 'CTC'	=>	'L', 'CTA'	=>	'L', 'CTG'	=>	'L',
			'CCT'	=>	'P', 'CCC'	=>	'P', 'CCA'	=>	'P', 'CCG'	=>	'P',
			'CAT'	=>	'H', 'CAC'	=>	'H', 'CAA'	=>	'Q', 'CAG'	=>	'Q',
			'CGT'	=>	'R', 'CGC'	=>	'R', 'CGA'	=>	'R', 'CGG'	=>	'R',
			'ATT'	=>	'I', 'ATC'	=>	'I', 'ATA'	=>	'I', 'ATG'	=>	'M',
			'ACT'	=>	'T', 'ACC'	=>	'T', 'ACA'	=>	'T', 'ACG'	=>	'T',
			'AAT'	=>	'N', 'AAC'	=>	'N', 'AAA'	=>	'K', 'AAG'	=>	'K',
			'AGT'	=>	'S', 'AGC'	=>	'S', 'AGA'	=>	'R', 'AGG'	=>	'R',
			'GTT'	=>	'V', 'GTC'	=>	'V', 'GTA'	=>	'V', 'GTG'	=>	'V',
			'GCT'	=>	'A', 'GCC'	=>	'A', 'GCA'	=>	'A', 'GCG'	=>	'A',
			'GAT'	=>	'D', 'GAC'	=>	'D', 'GAA'	=>	'E', 'GAG'	=>	'E',
			'GGT'	=>	'G', 'GGC'	=>	'G', 'GGA'	=>	'G', 'GGG'	=>	'G',
		},
		
		'16'	=>	{
			'TTT'	=>	'F', 'TTC'	=>	'F', 'TTA'	=>	'L', 'TTG'	=>	'L',
			'TCT'	=>	'S', 'TCC'	=>	'S', 'TCA'	=>	'S', 'TCG'	=>	'S',
			'TAT'	=>	'Y', 'TAC'	=>	'Y', 'TAA'	=>	'*', 'TAG'	=>	'L',
			'TGT'	=>	'C', 'TGC'	=>	'C', 'TGA'	=>	'*', 'TGG'	=>	'W',
			'CTT'	=>	'L', 'CTC'	=>	'L', 'CTA'	=>	'L', 'CTG'	=>	'L',
			'CCT'	=>	'P', 'CCC'	=>	'P', 'CCA'	=>	'P', 'CCG'	=>	'P',
			'CAT'	=>	'H', 'CAC'	=>	'H', 'CAA'	=>	'Q', 'CAG'	=>	'Q',
			'CGT'	=>	'R', 'CGC'	=>	'R', 'CGA'	=>	'R', 'CGG'	=>	'R',
			'ATT'	=>	'I', 'ATC'	=>	'I', 'ATA'	=>	'I', 'ATG'	=>	'M',
			'ACT'	=>	'T', 'ACC'	=>	'T', 'ACA'	=>	'T', 'ACG'	=>	'T',
			'AAT'	=>	'N', 'AAC'	=>	'N', 'AAA'	=>	'K', 'AAG'	=>	'K',
			'AGT'	=>	'S', 'AGC'	=>	'S', 'AGA'	=>	'R', 'AGG'	=>	'R',
			'GTT'	=>	'V', 'GTC'	=>	'V', 'GTA'	=>	'V', 'GTG'	=>	'V',
			'GCT'	=>	'A', 'GCC'	=>	'A', 'GCA'	=>	'A', 'GCG'	=>	'A',
			'GAT'	=>	'D', 'GAC'	=>	'D', 'GAA'	=>	'E', 'GAG'	=>	'E',
			'GGT'	=>	'G', 'GGC'	=>	'G', 'GGA'	=>	'G', 'GGG'	=>	'G',
		},
		
		'21'	=>	{
			'TTT'	=>	'F', 'TTC'	=>	'F', 'TTA'	=>	'L', 'TTG'	=>	'L',
			'TCT'	=>	'S', 'TCC'	=>	'S', 'TCA'	=>	'S', 'TCG'	=>	'S',
			'TAT'	=>	'Y', 'TAC'	=>	'Y', 'TAA'	=>	'*', 'TAG'	=>	'*',
			'TGT'	=>	'C', 'TGC'	=>	'C', 'TGA'	=>	'W', 'TGG'	=>	'W',
			'CTT'	=>	'L', 'CTC'	=>	'L', 'CTA'	=>	'L', 'CTG'	=>	'L',
			'CCT'	=>	'P', 'CCC'	=>	'P', 'CCA'	=>	'P', 'CCG'	=>	'P',
			'CAT'	=>	'H', 'CAC'	=>	'H', 'CAA'	=>	'Q', 'CAG'	=>	'Q',
			'CGT'	=>	'R', 'CGC'	=>	'R', 'CGA'	=>	'R', 'CGG'	=>	'R',
			'ATT'	=>	'I', 'ATC'	=>	'I', 'ATA'	=>	'M', 'ATG'	=>	'M',
			'ACT'	=>	'T', 'ACC'	=>	'T', 'ACA'	=>	'T', 'ACG'	=>	'T',
			'AAT'	=>	'N', 'AAC'	=>	'N', 'AAA'	=>	'N', 'AAG'	=>	'K',
			'AGT'	=>	'S', 'AGC'	=>	'S', 'AGA'	=>	'S', 'AGG'	=>	'S',
			'GTT'	=>	'V', 'GTC'	=>	'V', 'GTA'	=>	'V', 'GTG'	=>	'V',
			'GCT'	=>	'A', 'GCC'	=>	'A', 'GCA'	=>	'A', 'GCG'	=>	'A',
			'GAT'	=>	'D', 'GAC'	=>	'D', 'GAA'	=>	'E', 'GAG'	=>	'E',
			'GGT'	=>	'G', 'GGC'	=>	'G', 'GGA'	=>	'G', 'GGG'	=>	'G',
		},
		
		'22'	=>	{
			'TTT'	=>	'F', 'TTC'	=>	'F', 'TTA'	=>	'L', 'TTG'	=>	'L',
			'TCT'	=>	'S', 'TCC'	=>	'S', 'TCA'	=>	'*', 'TCG'	=>	'S',
			'TAT'	=>	'Y', 'TAC'	=>	'Y', 'TAA'	=>	'*', 'TAG'	=>	'L',
			'TGT'	=>	'C', 'TGC'	=>	'C', 'TGA'	=>	'*', 'TGG'	=>	'W',
			'CTT'	=>	'L', 'CTC'	=>	'L', 'CTA'	=>	'L', 'CTG'	=>	'L',
			'CCT'	=>	'P', 'CCC'	=>	'P', 'CCA'	=>	'P', 'CCG'	=>	'P',
			'CAT'	=>	'H', 'CAC'	=>	'H', 'CAA'	=>	'Q', 'CAG'	=>	'Q',
			'CGT'	=>	'R', 'CGC'	=>	'R', 'CGA'	=>	'R', 'CGG'	=>	'R',
			'ATT'	=>	'I', 'ATC'	=>	'I', 'ATA'	=>	'I', 'ATG'	=>	'M',
			'ACT'	=>	'T', 'ACC'	=>	'T', 'ACA'	=>	'T', 'ACG'	=>	'T',
			'AAT'	=>	'N', 'AAC'	=>	'N', 'AAA'	=>	'K', 'AAG'	=>	'K',
			'AGT'	=>	'S', 'AGC'	=>	'S', 'AGA'	=>	'R', 'AGG'	=>	'R',
			'GTT'	=>	'V', 'GTC'	=>	'V', 'GTA'	=>	'V', 'GTG'	=>	'V',
			'GCT'	=>	'A', 'GCC'	=>	'A', 'GCA'	=>	'A', 'GCG'	=>	'A',
			'GAT'	=>	'D', 'GAC'	=>	'D', 'GAA'	=>	'E', 'GAG'	=>	'E',
			'GGT'	=>	'G', 'GGC'	=>	'G', 'GGA'	=>	'G', 'GGG'	=>	'G',
		},
		
		'23'	=>	{
			'TTT'	=>	'F', 'TTC'	=>	'F', 'TTA'	=>	'*', 'TTG'	=>	'L',
			'TCT'	=>	'S', 'TCC'	=>	'S', 'TCA'	=>	'S', 'TCG'	=>	'S',
			'TAT'	=>	'Y', 'TAC'	=>	'Y', 'TAA'	=>	'*', 'TAG'	=>	'*',
			'TGT'	=>	'C', 'TGC'	=>	'C', 'TGA'	=>	'*', 'TGG'	=>	'W',
			'CTT'	=>	'L', 'CTC'	=>	'L', 'CTA'	=>	'L', 'CTG'	=>	'L',
			'CCT'	=>	'P', 'CCC'	=>	'P', 'CCA'	=>	'P', 'CCG'	=>	'P',
			'CAT'	=>	'H', 'CAC'	=>	'H', 'CAA'	=>	'Q', 'CAG'	=>	'Q',
			'CGT'	=>	'R', 'CGC'	=>	'R', 'CGA'	=>	'R', 'CGG'	=>	'R',
			'ATT'	=>	'I', 'ATC'	=>	'I', 'ATA'	=>	'I', 'ATG'	=>	'M',
			'ACT'	=>	'T', 'ACC'	=>	'T', 'ACA'	=>	'T', 'ACG'	=>	'T',
			'AAT'	=>	'N', 'AAC'	=>	'N', 'AAA'	=>	'K', 'AAG'	=>	'K',
			'AGT'	=>	'S', 'AGC'	=>	'S', 'AGA'	=>	'R', 'AGG'	=>	'R',
			'GTT'	=>	'V', 'GTC'	=>	'V', 'GTA'	=>	'V', 'GTG'	=>	'V',
			'GCT'	=>	'A', 'GCC'	=>	'A', 'GCA'	=>	'A', 'GCG'	=>	'A',
			'GAT'	=>	'D', 'GAC'	=>	'D', 'GAA'	=>	'E', 'GAG'	=>	'E',
			'GGT'	=>	'G', 'GGC'	=>	'G', 'GGA'	=>	'G', 'GGG'	=>	'G',
		},
		
		'24'	=>	{
			'TTT'	=>	'F', 'TTC'	=>	'F', 'TTA'	=>	'L', 'TTG'	=>	'L',
			'TCT'	=>	'S', 'TCC'	=>	'S', 'TCA'	=>	'S', 'TCG'	=>	'S',
			'TAT'	=>	'Y', 'TAC'	=>	'Y', 'TAA'	=>	'*', 'TAG'	=>	'*',
			'TGT'	=>	'C', 'TGC'	=>	'C', 'TGA'	=>	'W', 'TGG'	=>	'W',
			'CTT'	=>	'L', 'CTC'	=>	'L', 'CTA'	=>	'L', 'CTG'	=>	'L',
			'CCT'	=>	'P', 'CCC'	=>	'P', 'CCA'	=>	'P', 'CCG'	=>	'P',
			'CAT'	=>	'H', 'CAC'	=>	'H', 'CAA'	=>	'Q', 'CAG'	=>	'Q',
			'CGT'	=>	'R', 'CGC'	=>	'R', 'CGA'	=>	'R', 'CGG'	=>	'R',
			'ATT'	=>	'I', 'ATC'	=>	'I', 'ATA'	=>	'I', 'ATG'	=>	'M',
			'ACT'	=>	'T', 'ACC'	=>	'T', 'ACA'	=>	'T', 'ACG'	=>	'T',
			'AAT'	=>	'N', 'AAC'	=>	'N', 'AAA'	=>	'K', 'AAG'	=>	'K',
			'AGT'	=>	'S', 'AGC'	=>	'S', 'AGA'	=>	'S', 'AGG'	=>	'K',
			'GTT'	=>	'V', 'GTC'	=>	'V', 'GTA'	=>	'V', 'GTG'	=>	'V',
			'GCT'	=>	'A', 'GCC'	=>	'A', 'GCA'	=>	'A', 'GCG'	=>	'A',
			'GAT'	=>	'D', 'GAC'	=>	'D', 'GAA'	=>	'E', 'GAG'	=>	'E',
			'GGT'	=>	'G', 'GGC'	=>	'G', 'GGA'	=>	'G', 'GGG'	=>	'G',
		}
);

# Valid start codons according to the NCBI translation tables
# (http://www.ncbi.nlm.nih.gov/Taxonomy/Utils/wprintgc.cgi)
our %valid_start_codons = (
		'1'		=>	{
			'TTG'	=>	'M',
			'CTG'	=>	'M',
			'ATG'	=>	'M'
		},
		
		'2'		=>	{
			'ATT'	=>	'M',
			'ATC'	=>	'M',
			'ATA'	=>	'M',
			'ATG'	=>	'M',
			'GTG'	=>	'M'
		},
		
		'3'		=>	{
			'ATA'	=>	'M',
			'ATG'	=>	'M'
		},
		
		'4'		=>	{
			'TTA'	=>	'M',
			'TTG'	=>	'M',
			'CTG'	=>	'M',
			'ATT'	=>	'M',
			'ATC'	=>	'M',
			'ATA'	=>	'M',
			'ATG'	=>	'M',
			'GTG'	=>	'M'
		},
		
		'5'		=>	{
			'TTG'	=>	'M',
			'ATT'	=>	'M',
			'ATC'	=>	'M',
			'ATA'	=>	'M',
			'ATG'	=>	'M',
			'GTG'	=>	'M'
		},
		
		'6'		=>	{
			'ATG'	=>	'M'
		},
		
		'9'		=>	{
			'ATG'	=>	'M',
			'GTG'	=>	'M'
		},
		
		'10'	=>	{
			'ATG'	=>	'M'
		},
		
		'11'	=>	{
			'TTG'	=>	'M',
			'CTG'	=>	'M',
			'ATT'	=>	'M',
			'ATC'	=>	'M',
			'ATA'	=>	'M',
			'ATG'	=>	'M',
			'GTG'	=>	'M'
		},
		
		'12'	=>	{
			'CTG'	=>	'M',
			'ATG'	=>	'M'
		},
		
		'13'	=>	{
			'TTG'	=>	'M',
			'ATA'	=>	'M',
			'ATG'	=>	'M',
			'GTG'	=>	'M'
		},
		
		'14'	=>	{
			'ATG'	=>	'M'
		},
		
		'15'	=>	{
			'ATG'	=>	'M'
		},
		
		'16'	=>	{
			'ATG'	=>	'M'
		},
		
		'21'	=>	{
			'ATG'	=>	'M',
			'GTG'	=>	'M'
		},
		
		'22'	=>	{
			'ATG'	=>	'M'
		},
		
		'23'	=>	{
			'ATT'	=>	'M',
			'ATG'	=>	'M',
			'GTG'	=>	'M'
		},
		
		'24'	=>	{
			'TTG'	=>	'M',
			'CTG'	=>	'M',
			'ATG'	=>	'M',
			'GTG'	=>	'M'
		}
);

# UIPAC degenerate nucleotide codes
our %degenerate_codes = (
		'A'		=>		[ 'A' ],
		'T'		=>		[ 'T' ],
		'G'		=>		[ 'G' ],
		'C'		=>		[ 'C' ],
		'W'		=>		[ 'A', 'T' ],
		'S'		=>		[ 'C', 'G' ],
		'M'		=>		[ 'A', 'C' ],
		'K'		=>		[ 'G', 'T' ],
		'R'		=>		[ 'A', 'G' ],
		'Y'		=>		[ 'C', 'T' ],
		'B'		=>		[ 'C', 'G', 'T' ],
		'D'		=>		[ 'A', 'G', 'T' ],
		'H'		=>		[ 'A', 'C', 'T' ],
		'V'		=>		[ 'A', 'C', 'G' ],
		'N'		=>		[ 'A', 'T', 'G', 'C' ],
		'X'		=>		[ 'A', 'T', 'G', 'C' ],
);

our %majorIsotopeMassess = (
	'H'		=>		1.007825,
	'He'	=>		4.002603,
	'Li'	=>		7.016005,
	'Be'	=>		9.012182,
	'B'		=>		11.009305,
	'C'		=>		12,
	'N'		=>		14.003074,
	'O'		=>		15.994915,
	'F'		=>		18.998403,
	'Ne'	=>		19.992440,
	'Na'	=>		22.989769,
	'Mg'	=>		23.985042,
	'Al'	=>		26.981538,
	'Si'	=>		27.976927,
	'P'		=>		30.973762,
	'S'		=>		31.972071,
	'Cl'	=>		34.968853,
	'Ar'	=>		39.962383,
	'K'		=>		38.963707,
	'Ca'	=>		39.962591,
	'Sc'	=>		44.955912,
	'Ti'	=>		47.947946,
	'V'		=>		50.943960,
	'Cr'	=>		51.940508,
	'Mn'	=>		54.938045,
	'Fe'	=>		55.934938,
	'Co'	=>		58.933195,
	'Ni'	=>		57.935343,
	'Cu'	=>		62.929598,
	'Zn'	=>		63.929142,
	'Ga'	=>		73.921178,
	'As'	=>		74.921597,
	'Se'	=>		79.916521,
	'Br'	=>		78.918337,
	'Kr'	=>		83.911507,
	'Rb'	=>		84.911790,
	'Sr'	=>		87.905612,
	'Y'		=>		88.905848,
	'Zr'	=>		89.904704,
	'Nb'	=>		92.906378,
	'Mo'	=>		97.905408,
	'Ru'	=>		101.904349,
	'Rh'	=>		102.905504,
	'Pd'	=>		105.903486,
	'Ag'	=>		106.905097,
	'Cd'	=>		113.903359,
	'In'	=>		114.903878,
	'Sn'	=>		119.902195,
	'Sb'	=>		120.903816,
	'Te'	=>		129.906224,
	'I'		=>		126.904473,
	'Xe'	=>		131.904154,
	'Cs'	=>		132.905452,
	'Ba'	=>		137.905247,
	'La'	=>		138.906353,
	'Ce'	=>		139.905439,
	'Pr'	=>		140.907653,
	'Nd'	=>		141.907723,
	'Sm'	=>		151.919732,
	'Eu'	=>		152.921230,
	'Gd'	=>		157.924104,
	'Tb'	=>		158.925347,
	'Dy'	=>		163.929175,
	'Ho'	=>		164.930322,
	'Er'	=>		165.930293,
	'Tm'	=>		168.934213,
	'Yb'	=>		173.938862,
	'Lu'	=>		174.940772,
	'Hf'	=>		179.946550,
	'Ta'	=>		180.947996,
	'W'		=>		183.950931,
	'Re'	=>		186.955753,
	'Os'	=>		191.961481,
	'Ir'	=>		192.962926,
	'Pt'	=>		194.964791,
	'Au'	=>		196.966569,
	'Hg'	=>		201.970643,
	'Tl'	=>		204.974428,
	'Pb'	=>		207.976653,
	'Bi'	=>		208.980399,
	'Th'	=>		232.038055,
	'U'		=>		238.050788,
);

############################
# Processing raw sequences #
############################

# Returns a hash with stats about the alignment between two sequences
# Takes two raw sequences
sub alignmentStats
{
	my $seq1 = $_[0];
	my $seq2 = $_[1];
	my $seq1name = $_[2];
	my $seq2name = $_[3];
	my @seq1Array = split(//, $seq1);
	my @seq2Array = split(//, $seq2);
	
	# Error check - both should be the same length
	unless ( scalar(@seq1Array) == scalar(@seq2Array) )
	{
		print "Error!  These two sequences you want be to look at aren't aligned.\n";
		exit 1;
	}

	# Divide by zero error
	if ( scalar(@seq1Array) == 0 )
	{
		print "Error! These sequences have zero length\n";
		return 1;
	}
	
	my $number_of_identities = 0;
	my @seq1ArrayFilt;
	my @seq2ArrayFilt;
	
	for ( my $i = 0; $i < scalar(@seq1Array); $i++ )
	{
		if (( $seq1Array[$i] ne '-' ) && ( $seq2Array[$i] ne '-' ))
		{
			push (@seq1ArrayFilt, $seq1Array[$i]);
			push (@seq2ArrayFilt, $seq2Array[$i]);
			
			if ( $seq1Array[$i] eq $seq2Array[$i] )
			{
				$number_of_identities++;
			}
		}
	}
	
	my %alignmentStats;

	$alignmentStats{ 'alignmentLength' } = scalar( @seq1ArrayFilt );
	# If alignment length is zero, return 0
	if ( scalar( @seq1ArrayFilt ) == 0 )
	{	
		$alignmentStats{ 'pident' } = 0;
	} else {
		$alignmentStats{ 'pident' } = ($number_of_identities / scalar( @seq1ArrayFilt )) * 100;
	}
	
	# Find the pident of the first and last 10 pc
	my $TenPC = ceil( scalar( @seq1ArrayFilt ) / 10 );
	my $first10pc_identities = 0;
	my $last10pc_identities = 0;
	my $first50pc_identities = 0;
	my $last50pc_identities = 0;
	
	# Count first 10 pc
	for ( my $i = 0; $i < $TenPC; $i++ )
	{
		if ( $seq1ArrayFilt[$i] eq $seq2ArrayFilt[$i] )
		{
			$first10pc_identities++;
		}
	}
	
	# First 50%
	for ( my $i = 0; $i < ($TenPC * 5); $i++ )
	{
		if ( $seq1ArrayFilt[$i] eq $seq2ArrayFilt[$i] )
		{
			$first50pc_identities++;
		}
	}
	
	# Count last 10 pc 
	for ( my $i = ( scalar(@seq1ArrayFilt) - $TenPC ); $i < scalar( @seq1ArrayFilt ); $i++ )
	{
		if ( $seq1ArrayFilt[$i] eq $seq2ArrayFilt[$i] )
		{
			$last10pc_identities++;
		}
	}
	
	# Last 50%
	for ( my $i = ( scalar(@seq1ArrayFilt) - ($TenPC * 5) ); $i < scalar( @seq1ArrayFilt ); $i++ )
	{
		if ( $seq1ArrayFilt[$i] eq $seq2ArrayFilt[$i] )
		{
			$last50pc_identities++;
		}
	}
	
	# Protect against divide by zero errors
	if ( $TenPC == 0 )
	{
		$alignmentStats{ 'pidentFirst10pc' } = 0;
		$alignmentStats{ 'pidentLast10pc' } = 0;
		$alignmentStats{ 'pidentFirst50pc' } = 0;
		$alignmentStats{ 'pidentLast50pc' } = 0;
	} else {
		$alignmentStats{ 'pidentFirst10pc' } = ($first10pc_identities / $TenPC) * 100;
		$alignmentStats{ 'pidentLast10pc' } = ($last10pc_identities / $TenPC) * 100;
		$alignmentStats{ 'pidentFirst50pc' } = ($first50pc_identities / ($TenPC * 5) ) *100;
		$alignmentStats{ 'pidentLast50pc' } = ($last50pc_identities / ($TenPC * 5) ) * 100;
	}
	
	# Nucleotide stuff
	my $seq1Filt = join ( '', @seq1ArrayFilt );
	my $seq2Filt = join ( '', @seq2ArrayFilt );
	unless ( isNonValidNucleotideSequence( $seq1Filt ) || isNonValidNucleotideSequence( $seq2Filt ) )
	{
		if ( ( defined $seq1name ) && ( defined $seq2name ) )
		{
			my $seq1FiltFirst10pc = substr( $seq1Filt, 0, $TenPC );
			my $seq2FiltFirst10pc = substr( $seq2Filt, 0, $TenPC );
			my $seq1FiltLast10pc = substr( $seq1Filt, ( length( $seq1Filt ) - $TenPC ));
			my $seq2FiltLast10pc = substr( $seq2Filt, ( length( $seq2Filt ) - $TenPC ));
			my $seq1FiltFirst50pc = substr( $seq1Filt, 0, ($TenPC * 5));
			my $seq2FiltFirst50pc = substr( $seq2Filt, 0, ($TenPC * 5));
			my $seq1FiltLast50pc = substr( $seq1Filt, ( length( $seq1Filt ) - ( $TenPC * 5 ) ));
			my $seq2FiltLast50pc = substr( $seq2Filt, ( length( $seq2Filt ) - ( $TenPC * 5 ) ));
		
			my %seq1Hash = (
				'gc_percentFirst10pc'	=>	gc_percent( $seq1FiltFirst10pc ),
				'gc_percentLast10pc'	=>	gc_percent( $seq1FiltLast10pc ),
				'gc_percentFirst50pc'	=>	gc_percent( $seq1FiltFirst50pc ),
				'gc_percentLast50pc'	=>	gc_percent( $seq1FiltLast50pc ),
			);
		
			my %seq2Hash = (
				'gc_percentFirst10pc'	=>	gc_percent( $seq2FiltFirst10pc ),
				'gc_percentLast10pc'	=>	gc_percent( $seq2FiltLast10pc ),
				'gc_percentFirst50pc'	=>	gc_percent( $seq2FiltFirst50pc ),
				'gc_percentLast50pc'	=>	gc_percent( $seq2FiltLast50pc ),
			);
		
			$alignmentStats{ $seq1name } = \%seq1Hash;
			$alignmentStats{ $seq2name } = \%seq2Hash;
		}
	}
	
	return \%alignmentStats;
}


sub removeGaps
{
	my $seq = $_[0];
	my @outputArray;
	my @inputArray = split( //, $seq );
	
	foreach my $char ( @inputArray )
	{
		unless ( $char eq '-' )
		{
			push (@outputArray, $char);
		}
	}
	
	my $outputSeq = join( '', @outputArray );
	
	return $outputSeq;
}
	
	
# Count occurances of each character in a string
# Returns a hash keyed by char, with values equal to occurance in the string
sub countCharacterOccurance
{
	my $string = $_[0];
	my %char_occurances;
	my @characters = split (//, $string);
	
	foreach my $char ( @characters )
	{
		unless ( defined $char_occurances{ $char } )
		{
			$char_occurances{ $char } = 1;
		} else {
			$char_occurances{ $char }++;
		}
	}
	
	return \%char_occurances;
}

sub isNonValidNucleotideSequence
{
	my $nucleotide_seq = $_[0];
	my %charHash = %{ countCharacterOccurance( $nucleotide_seq ) };
	
	my $non_standard_chars = 0;
	foreach my $char (keys %charHash)
	{
		unless ( defined $degenerate_codes{ $char } )
		{
			print "Nonvalid nucleotide char: $char\n";
			$non_standard_chars++;
		}
	}
	
	return $non_standard_chars;
}

# Shell sub to allow one-liners
sub checkNucleotide
{
	my $nucleotide_seq = $_[0];
	if ( isNonValidNucleotideSequence( $nucleotide_seq ) )
	{
		print "checkNucleotide: this sequence is not a valid nucleotide seq: $nucleotide_seq\n";
		exit 1;
	}
}

sub isWholeNumberOfCodons
{
	my $nucleotide_seq = $_[0];
	
	# Protects against divide by zero error
	unless ( defined $nucleotide_seq )
	{
		return 0;
	}

	if ( (length( $nucleotide_seq ) % 3) == 0 )
	{
		return 1;
	} else {
		return 0;
	}
}

sub checkCodonNumber
{
	my $nucleotide_seq = $_[0];
	
	unless ( isWholeNumberOfCodons( $nucleotide_seq ) )
	{
		 print "checkCodonNumber: the number of codons in the sequence is not a whole number seq: $nucleotide_seq\n";
		 exit 1;
	}
}

# Assumes seq is already in upper case
# USAGE: gc_percent( $seq_string )
sub gc_percent
{
	my $nucleotide_seq = $_[0];
	checkNucleotide( removeGaps( $nucleotide_seq ) );

	my $total_length = length( $nucleotide_seq );
	if ($total_length == 0)
	{
		return 0;
	}
	
	my %countHash = %{ countCharacterOccurance( $nucleotide_seq ) };
	print Dumper ( \%countHash ) ;
	my $GC_count = 0;
	
	# Correct for gaps
	if ( defined $countHash{ '-' } )
	{
		$total_length = $total_length - $countHash{ '-' };
	}
	
	foreach my $char ( keys %countHash )
	{
		# Find out if char is degenerate
		# We do this check to avoid unnecessary recursion (performance penalty)
		if ( scalar( @{ $degenerate_codes{ $char }} ) == 1 )
		{
			# Not degenerate
			$GC_count += $countHash{ $char } if (( $char eq 'G' ) || ( $char eq 'C' ));
		} else {
			# Is degenerate
			my $possibleNucleotideString = join ( '', @$degenerate_codes{ $char } );
			
			# Recursion!
			my $degenerateGCPercent = gc_percent( $possibleNucleotideString );
			
			$GC_count += ( $countHash{ $char } * ($degenerateGCPercent / 100 ) );
		}
	}
	
	
	my $GC_percent = ( $GC_count / $total_length ) * 100;
	return $GC_percent;
}

# Assumes input sequence is upper case
# USAGE: reverseComp( $seq_string )
sub reverseComp
{
	my $nucleotide_seq = $_[0];
	checkNucleotide( $nucleotide_seq );
	my $reverseComp = reverse ($nucleotide_seq);
	$reverseComp =~ tr/ACGT/TGCA/;
	return $reverseComp;
}

# Assumes start codon is present and throws error if not there
# Assumes whole number of codons
# If a stop is present at the end, it is discounted
# If a stop is encountered in the middle, an error is thrown
# USAGE: my @codons = removeStartAndStopCodons( $nucleotide_seq, [$translation_table] )
sub removeStartAndStopCodons
{
	my $nucleotide_seq = $_[0];
	my $translation_table = $_[1];
	
	$translation_table = $default_translation_table unless $translation_table;
	
	my @codons = getCodonsFromSeq( $nucleotide_seq );
	my $first_codon = shift( @codons );
	
	# Check it is a valid start codon
	checkValidStartCodon( $first_codon, $translation_table );
	
	# Remove stop codon if present
	pop @codons if ( $codon_translations{ $translation_table }{ $codons[-1] } eq '*' );
	
	checkForInFrameStops( join( '', @codons ));
	
	return @codons;
}

sub isValidStartCodon
{
	my $codon = $_[0];
	my $translation_table = $_[1];
	
	$translation_table = $default_translation_table unless $translation_table;
	if ( defined $valid_start_codons{ $translation_table }{ $codon } )
	{
		return 1;
	} else {
		return 0;
	}
}

sub checkValidStartCodon
{
	my $codon = $_[0];
	my $translation_table = $_[1];
	
	$translation_table = $default_translation_table unless $translation_table;
	unless ( defined $valid_start_codons{ $translation_table }{ $codon } )
	{
		print "isValidStartCodon: $codon not a valid start codon for translation table $translation_table\n";
		exit 1;
	}
}


sub checkForInFrameStops
{
	my $nucleotide_seq = $_[0];
	my $translation_table = $_[1];
	$translation_table = $default_translation_table unless $translation_table;
	
	my @codons = getCodonsFromSeq( $nucleotide_seq );
	# Remove stop codon if present
	pop @codons if ( $codon_translations{ $translation_table }{ $codons[-1] } eq '*' );
	
	foreach my $codon( @codons )
	{
		if ( $codon_translations{ $translation_table }{ $codon } eq '*' )
		{
			print "checkForInFrameStops: encountered stop codon $codon (translation table $translation_table) in sequence $nucleotide_seq\n";
			exit 1;
		}
	}
}	

# Returns a string containing the nucleotides from the second position of codons
# The translation would have already been checked, so assume it is fine
# USAGE: $gc2_string = getGC2nucleotides( $nucleotide_seq )
sub getGC2nucleotides
{
	my $nucleotide_seq = $_[0];
	my $translation_table = $_[1];
	checkNucleotide( $nucleotide_seq );
	checkNumberOfCodons( $nucleotide_seq );
	
	$translation_table = $default_translation_table unless $translation_table;
	
	# removeStartAndStopCodons also calls checkForInFrameStopCodons
	my @codons = removeStartAndStopCodons( $nucleotide_seq, $translation_table );
	
	my $second_position_nucleotides = '';
	
	foreach my $codon ( @codons )
	{
		$second_position_nucleotides = $second_position_nucleotides . substr( $codon, 1, 1 );
	}
	
	return $second_position_nucleotides;
}


# Returns a string containing the nucleotides from the third position of codons with
# fourfold degeneracy
# USAGE: $gc4_string = getGC4nucleotides( $nucleotide_seq )
sub getGC4nucleotides
{
	my $nucleotide_seq = $_[0];
	my $translation_table = $_[1];
	
	$translation_table = $default_translation_table unless $translation_table;	

	my @codons = removeStartAndStopCodons( $nucleotide_seq, $translation_table );
	my $gc4_string = '';
	
	foreach my $codon ( @codons )
	{
		if ( isGC4site ( $codon ) )
		{
			$gc4_string = $gc4_string . substr( $codon, 2, 1 );
		}
	}
	
	return $gc4_string;
}

sub checkTranslation
{
}

sub isGC4site
{
	my $codon = $_[0];
	my $translation_table = $_[1];
	
	$translation_table = $default_translation_table unless $translation_table;
	
	my %translations;
	my $codon_prefix = substr( $codon, 0, 2 );
	
	# If the codon prefix contains degenerate codes, then return 0 (should not be counted as a GC4 site
	# because we can't know what the coded amino acid is
	if ( doesContainDegenerateNucleotides( $codon_prefix ) )
	{
		return 0;
	}
	
	my @nucleotides = ( "A", "T", "C", "G" );
	
	foreach my $nucleotide ( @nucleotides )
	{
		my $test_codon = $codon_prefix . $nucleotide;
		my $translation = $codon_translations{ $translation_table }{ $test_codon };
		$translations{ $translation } = 1;
	}
	
	my $number_of_translations = keys %translations;
	
	if ( $number_of_translations == 4 )
	{
		return 1;
	} else {
		return 0;
	}
}

sub doesContainDegenerateNucleotides
{
	my $nucleotide_seq = $_[0];
	my $number_of_degenerate_nucleotides = 0;
	my @charArray = split ( '', $nucleotide_seq );
	checkNucleotide( $nucleotide_seq );
	
	foreach my $char ( @charArray )
	{
		my @possibilitiesArray = @{ $degenerate_codes{ $char } };
		$number_of_degenerate_nucleotides++ if ( scalar( @possibilitiesArray ) > 1 );
	}
	
	return $number_of_degenerate_nucleotides;
}

# Assume sequence is in frame and has right number of codons etc. (refer to checking subs to run beforehand)
# Third option - 1: includes start codon 0: doesn't contain start codon (default 0)
sub getTranslationForSeq
{
	my $sequence = $_[0];
	my $translation_table = $_[1];
	my $includes_start = $_[2];
	
	$translation_table = $default_translation_table unless $translation_table;
	
	my @codons = getCodonsFromSeq( $sequence );
	my $translation = '';
	my $start_codon = shift( @codons );
	
	# Handle first codon
	if ( $includes_start )
	{
		checkValidStartCodon( $start_codon );
		$translation = $valid_start_codons{ $translation_table }{ $start_codon };
	} else {
		unshift( @codons, $start_codon );
	}
	
	# Do rest of translation
	foreach my $codon ( @codons )
	{
		$translation = $translation . getTranslationForCodon( $codon, $translation_table );
	}
	
	return $translation;
}	

# Translates non-start codons, handles degeneracy
sub getTranslationForCodon
{
	my $codon = $_[0];
	my $translation_table = $_[1];
	
	$translation_table = $default_translation_table unless $translation_table;
	
	if ( doesContainDegenerateNucleotides( $codon ) )
	{
		return translateDegenerateCodon( $codon );
	} else {
		return $codon_translations{ $translation_table }{ $codon };
	}
}

sub translateDegenerateCodon
{
	my $codon = $_[0];
	my $translation_table = $_[1];
	
	$translation_table = $default_translation_table unless $translation_table;
	
	my $possibleCodonArray = getPossibleCodonsForDegenerate( $codon );
	my %translations;
	
	foreach my $possibleCodon ( @$possibleCodonArray )
	{
		my $translation = $codon_translations{ $translation_table }{ $possibleCodon };
		$translations{ $translation } = 1;
	}
	
	unless ( scalar( keys %translations ) == 1 )
	{
		return 'X';
	} else {
		my @keys = keys %translations;
		return $keys[0];
	}
}

sub getPossibleCodonsForDegenerate
{
	my $codon = $_[0];
	my @degeneratePossibilities; # Array of arrays, corresponding to position in codon
	#print "getPossibleCodonsForDegenerate: Codon: $codon\n";

	my @chars = split ( //, $codon );
	for( my $i = 0; $i < 3; $i++ )
	{
		my @deDegenerated = @{ $degenerate_codes{ $chars[$i] } };
		#print "getPossibleCodonsForDegenerate: deDegenerated $chars[$i]: @deDegenerated\n";
		push ( @degeneratePossibilities, [ @deDegenerated ] );
	}

	#print Dumper ( \@degeneratePossibilities );

	# Create array of all possible codons
	my @codons; # Eventual output array
	for ( my $i = 0; $i < 3; $i++ )
	{
		if ( $i == 0 )
		{
			@codons = @{ $degeneratePossibilities[0] };
		} else {
			my @tempArray = @codons;
			@codons = ();
			foreach my $old_codon ( @tempArray )
			{
				foreach my $nucleotide ( @{ $degeneratePossibilities[$i] } )
				{
					my $new_codon = $old_codon . $nucleotide;
					push ( @codons, $new_codon );
				}
			}
		}
	}
	
	#print Dumper ( \@codons );
	return \@codons;
}

sub getCodonsFromSeq
{
	my $nucleotide_seq = $_[0];
	my @codons = unpack '(A3)*', $nucleotide_seq;
	return @codons;
}

# For a hash of sequences, get N50, largest seq, GC content, number of Ns
sub sequenceStatistics
{
}

# Returns a hash containing sequences in all six frames of the original sequence
# Hashed with keys like '+1', '+2', '-3'
# Each seq is given as a whole number of codons
sub getSixFramesFromSeq
{
	my $sequence = $_[0];
	my %six_frames;
	my @sequences;
	my @keys = ( '1', '2', '3', '-1', '-2', '-3' );
	
	# Get forward frames
	for( my $i = 0; $i < 3; $i++ )
	{
		my $sequence_in_frame = substr( $sequence, $i );
		until( isWholeNumberOfCodons( $sequence_in_frame ))
		{
			my $length = length( $sequence_in_frame ) - 1;
			$sequence_in_frame = substr( $sequence_in_frame, 0, $length );
		}
		push (@sequences, $sequence_in_frame);
		$six_frames{ $keys[$i] } = $sequence_in_frame;
	}
	
	# Get reverse frames
	for( my $i = 0; $i < 3; $i++ )
	{
		$six_frames{ $keys[$i + 3] } = reverseComp( $sequences[$i] );
	}
	
	return \%six_frames;
}

# Accepts an array of sequences and returns the n50
sub n50
{
	my $arrayRef = $_[0];
	my $lengthArrayRef = lengthArrayFromStringArray( $arrayRef );
	my @sorted = sort { $b <=> $a } @$lengthArrayRef;
	my $total_length = eval join '+', @sorted;
	my $running_total = 0;
	foreach my $length (@sorted)
	{
		$running_total += $length;
		if ($running_total > ( $total_length / 2 ))
		{
			return $length;
		}
	}
}

sub lengthArrayFromStringArray
{
	my $stringArrayRef = $_[0];
	my @lengths;
	foreach my $string ( @$stringArrayRef )
	{
		push ( @lengths, length ( $string ));
	}
	return \@lengths;
}

sub longestSequenceLength
{
	my $arrayRef = $_[0];
	my $lengthArrayRef = lengthArrayFromStringArray( $arrayRef );
	return ( largestNumber( $lengthArrayRef ));
}

sub largestNumber
{
	my $arrayRef = $_[0];
	my @sorted = sort { $b <=> $a } @$arrayRef;
	return $sorted[0];
}

sub countNsSequences
{
	my $seqArrayRef = $_[0];
	my $total_Ns = 0;
	foreach my $seq ( @$seqArrayRef )
	{
		$total_Ns += countNsSeq( $seq );
	}
	return $total_Ns;
}

sub countNsSeq
{
	my $sequence = $_[0];
	my $number_of_Ns = ( $sequence =~ tr/N// );
	return $number_of_Ns;
}


# Codon bias analysis


# Dicodon analysis


##########################################################################################
# File I/O - Converting sequence files and external program outputs into data structures #
##########################################################################################

# Returns hashRef, keyed by sequence name, containing sequences (upper case)
sub fastaToHash
{
	my $fasta_file = $_[0];
	my @linesArray = linesArrayFromFile( $fasta_file );
	my %sequenceHash;
	
	my $last_seqname;
	my $last_seq;
	foreach my $line ( @linesArray )
	{
		if ( substr( $line, 0, 1 ) eq '>' )
		{
			if ( defined $last_seqname )
			{
				$sequenceHash{ $last_seqname } = $last_seq;
			}
			my @nameArray = split ( ' ', substr( $line, 1 ));
			$last_seqname = $nameArray[0];
			$last_seq = '';
		} else {
			# Remove spaces
			$line =~ tr/ //d;
			$last_seq = $last_seq . uc ($line);
		}
	}
	
	# For last seq
	$sequenceHash{ $last_seqname } = $last_seq;
	
	return \%sequenceHash;
}

sub hashToFasta
{
	my $hashRef = $_[0];
	my $outputPath = $_[1];
	open (OUTPUT, ">$outputPath") or die "\nCouldn't open $outputPath\n";
	
	foreach my $seqname ( keys %{ $hashRef } )
	{
		my $seq = $hashRef->{ $seqname };
		my @linesarray = splitStringIntoLines( $seq );
		print OUTPUT ">$seqname\n";
		foreach my $line (@linesarray)
		{
			print OUTPUT "$line\n";
		}
	}
	
	close OUTPUT;
}
		

sub linesArrayFromFile
{
	my $file = $_[0];
	my @linesArray;
	
	open (FILE, "<$file") or die "\nCouldn't open $file\n";
	while (<FILE>)
	{
		my $line = $_;
		chomp $line;
		push (@linesArray, $line);
	}
	close FILE;
	
	return @linesArray;	
}

sub identityMatrixFromFasta
{
	my $file = $_[0];
	my $seqHashRef = fastaToHash( $file );

	# Creates a data structure like this:
	# my %dataStruct = (
	#						'sequences'		=>	[ $seqname1, $seqname2, $seqname3 ],
	#						'matrix'		=>	[
	#												[100, 50, 10],
	#												[50, 100, 20],
	#												[10, 50, 100]
	#											],
	#					);

	my @sequence_names = keys %{ $seqHashRef };
	my @sequences;
	my %tmpHash = (
					'sequences'		=>	\@sequence_names,
	);

	foreach my $seqname ( @sequence_names )
	{
		push ( @sequences, $seqHashRef->{ $seqname } );
	}

	# Make matrix
	my @matrix;
	for ( my $i = 0; $i < scalar( @sequence_names ); $i++ )
	{
		push ( @matrix, [] );
		for ( my $j = 0; $j < scalar( @sequence_names ); $j++ )
		{
			if ( $i == $j )
			{
				# Identity value is 100% by definition
				push ( @{ $matrix[$i] }, 100 );
			} elsif ( ($matrix[$j]) && (exists $matrix[$j]->[$i]) ) {
				# If the reciprocal value exits, then use that rather than recalculating
				push ( @{ $matrix[$i] }, $matrix[$j]->[$i] );
			} else {
				# Must calculate
				my $seq1 = $sequences[$i];
				my $seq2 = $sequences[$j];
				my $alignmentHashRef = alignmentStats( $seq1, $seq2 );
				# Check for errors
				if ( $alignmentHashRef == 1 )
				{
					print "Error! This file contains sequences with zero length\n";
					print "$file\n";
					exit 1;
				}
				push ( @{ $matrix[$i] }, $alignmentHashRef->{ 'pident' } );
			}
		}
	}

	$tmpHash{ 'matrix' } = \@matrix;

	return \%tmpHash;
}

# Output to data structure or file
sub pickSequencesFromFasta
{
}

# Shell sub for tableToTree, that is aware of the default blast table headings
sub blastTableToTree
{
}

# Shell sub for tableToTree, that takes the header line from a file and uses that for category headings
sub headedTableFileToTree
{
}

sub tableToTree
{
}

# Put in subs for reading genbank and manatee files

# Splits a string into nice 60 char lines, for example to output to a fasta file
sub splitStringIntoLines
{
	my $string = $_[0];
	my @lines = unpack '(A60)*', $string;
	return @lines;
}

############################
# Using NCBI Taxonomy data #
############################

sub loadGITaxidData
{
	my $datapath = $_[0];
	my $key = $_[1];
	
	# Check key is a valid value
	unless ( ($key eq 'GI') || ($key eq 'taxid') )
	{
		print "loadGITaxidData: invalid key $key\n";
		exit 1;
	}
	
	my $keyIndex;
	if ( $key eq 'GI' )
	{
		$keyIndex = 0;
	} else {
		$keyIndex = 1;
	}
	
	my %taxidHash;
	
	open (TABLE, "<$datapath") or die "\nCouldn't open $datapath\n";
	while (<TABLE>)
	{
		my $line = $_;
		chomp $line;
		my @linearray = split ("\t", $line);
		$taxidHash{ $linearray[$keyIndex] } = $linearray[ abs( $keyIndex - 1 ) ];
	}
	close TABLE;
	
	return \%taxidHash;
}

sub buildTaxidTree
{
	my $nodesPath = $_[0];
	my $namesPath = $_[1];
	
	# First parse names.dmp - keep only scientific names
	my %names;
	open (NAMES, "<$namesPath") or die "\nCouldn't open $namesPath\n";
	while (<NAMES>)
	{
		my $line = $_;
		chomp $line;
		my @linearray = split (/\|/, $line);
		
		# remove leading and trailing spaces
		for( my $i = 0; $i < scalar(@linearray); $i++ )
		{
			$linearray[$i] =~ s/^\s+//;
			$linearray[$i] =~ s/\s+$//;
		}
		
		if ( $linearray[3] eq 'scientific name' )
		{
			$names{ $linearray[0] } = $linearray[1];
		}
	}
	close NAMES;
	
	# Now parse nodes.dmp and make output data structure
	my %taxidHash;
	open (NODES, "<$nodesPath") or die "\nCouldn't open $nodesPath\n";
	while (<NODES>)
	{
		my $line = $_;
		chomp $line;
		my @linearray = split (/\|/, $line);
		
		# remove leading and trailing spaces
		for( my $i = 0; $i < scalar(@linearray); $i++ )
		{
			$linearray[$i] =~ s/^\s+//;
			$linearray[$i] =~ s/\s+$//;
		}
			
		# Check that a name exists
		unless ( defined $names{ $linearray[0] } )
		{
			print "buildTaxidTree: no name for taxid $linearray[0]\n";
			exit 1;
		}
		
		$taxidHash{ $linearray[0] } = {
			'name'		=>	$names{ $linearray[0] },
			'rank'		=>	$linearray[2],
			'parent'	=>	$linearray[1], };
	}
	close NODES;
	
	return \%taxidHash;
}

sub taxidIsChildOf
{
	my $test_taxid = $_[0];
	my $parent_taxid = $_[1];
	my $taxidHashRef = $_[2];

	my $parent_found = 0;
	my $current_taxid = $test_taxid;
	until ( $current_taxid == 1 )
	{
		my $current_parent = $taxidHashRef->{ $current_taxid }->{ 'parent' };
		if ( $current_parent == $parent_taxid )
		{
			$parent_found = 1;
			last;
		}
		$current_taxid = $current_parent;
	}

	return $parent_found;
}	

##################################
# Manipulating chemical formulas #
##################################

# Takes chemical formula in the form C6H5NO2 (must have correct case to be understood)
sub chemFormulaToHash
{
	my $formula_text = $_[0];
	my @formulaArray = split (//, $formula_text);
	my $lastChar;
	my @elements;
	my @numbers;

	for ( my $i = 0; $i < scalar( @formulaArray ); $i++ )
	{
		my $char = $formulaArray[$i];
		if ( $i == 0 )
		{
			# First char of array
			# Check that it is an uppercase letter, otherwise something is wrong
			unless ( $char =~ /[A-Z]/ )
			{
				print "First char of formula: $formula_text is not uppercase\n";
				exit 1;
			}

			push ( @elements, $char );
			$lastChar = $char;
		} else {
			# Possibility 1: Upper case letter, in which case determine if last char was a letter
			# 		- if so, need to add a '1' to @numbers (implicit in the formula)
			#				- note you can also put a 1 in the formula, this logic will still work
			#		- Add letter to @elements
			# Possibility 2: lower case letter
			#		- if last char not an uppercase letter, then error out
			#		- Concatenate letter to the last element of @elements
			# Possibility 3: number
			#		- if last char a letter, add number to @numbers
			#		- if last char a number, concatenate number to last element of @numbers
			if ( $char =~ /[A-Z]/ ) {
				if ( $lastChar =~ /[a-zA-Z]/ ) {
					push ( @numbers, 1 );
				}
				push ( @elements, $char );
			} elsif ( $char =~ /[a-z]/ ) {
				# Check last char is an uppercase letter, otherwise doesn't make sense
				unless ( $lastChar =~ /[A-Z]/ ) {
					print "Lower case letter not proceded by an uppercase letter in formula: $formula_text\n";
					exit 1;
				}
				$elements[-1] = $elements[-1] . $char;
			} elsif ( $char =~ /[0-9]/ ) {
				if ( $lastChar =~ /[a-zA-Z]/ ) {
					push ( @numbers, $char );
				} elsif ( $lastChar =~ /[0-9]/ ) {
					$numbers[-1] = $numbers[-1] . $char;
				}
			}

			$lastChar = $char;
		}
	}

	# If $lastChar was a letter (i.e. the last element was implicitly one atom), we need to add that last number
	if ( $lastChar =~ /[a-zA-Z]/ )
	{
		push ( @numbers, 1 );
	}

	# Error check - @elements and @numbers should have equal number of elements
	unless ( scalar( @elements ) == scalar( @numbers ) )
	{
		print "Error! For some reason there are different numbers of elements and numbers resulting from formula: $formula_text\n";
		print "Elements: @elements\n";
		print "Numbers: @numbers\n";
		exit 1;
	}

	# Make hash
	my %formulaHash;
	for ( my $i = 0; $i < scalar( @elements ); $i++ )
	{
		$formulaHash{ $elements[$i] } = $numbers[$i];
	}

	return \%formulaHash;
}	

sub majorMassFromFormula
{
	my $formulaHashRef = $_[0];
	my $mass = 0;
	foreach my $element ( keys %{ $formulaHashRef } )
	{
		# First check if this is valid element
		unless ( defined $majorIsotopeMassess{ $element } )
		{
			print "I don't know about this element: $element\n";
			exit 1;
		}

		$mass += $majorIsotopeMassess{ $element } * $formulaHashRef->{ $element };
	}

	return $mass;
}

sub formulaTextFromHash
{
	my $formulaHashRef = $_[0];

	my @order = ( 'C', 'H', 'N', 'O', 'S' );
	# Outputs in the form CxHxNxOxS then others
	my @elements = keys %{ $formulaHashRef };
	my @commonElements;

	# Rearrange C H N O and S, if there 
	for ( my $i = 0; $i < scalar( @order ); $i++ )
	{
		for ( my $j = 0; $j < scalar( @elements ); $j++)
		{
			if ( $elements[$j] eq $order[$i] )
			{
				# Splice out this element and push to @commonElements
				my $removed_element = splice( @elements, $j, 1 );
				push ( @commonElements, $removed_element );
				last;
			}
		}
	}

	# Now make an output order array
	my @outputOrder = ( @commonElements, @elements );
	my $outputText = '';
	foreach my $element( @outputOrder )
	{
		my $element_number = $formulaHashRef->{ $element };
		if ( $element_number == 1 )
		{
			$outputText = $outputText . $element;
		} else {
			$outputText = $outputText . $element . $element_number;
		}
	}

	return $outputText;
}

1;
